# Supplementary material for: Bis(2-amino­pyridinium) 5,5′-disulfanediylbis(1,3,4-thia­diazole-2-thiol­ate) monohydrate
Source: Acta Crystallogr Sect E Struct Rep Online. 2011 Mar 12;67(Pt 4):o836. doi: 10.1107/S1600536811008336 (PMC3100049; doi:10.1107/S1600536811008336)
Supplement: Supplementary file 1 [file e-67-0o836-sup1.cif]

##############################################################################
###                                                                        ###
###        Electronic paper (Acta Crystallographica Section E)             ###
###                                                                        ###
##############################################################################
#                                                                            #
# This CIF contains the data in a paper accepted for publication in Acta     #
# Crystallographica Section E. It conforms to the requirements of Notes      #
# for Authors for Section E, and has been peer reviewed under the auspices   #
# of the IUCr Commission on Journals.                                        #
#                                                                            #
# Full details of the Crystallographic Information File format               #
# are given in the paper "The Crystallographic Information File (CIF):       #
# a New Standard Archive File for Crystallography" by S. R. Hall, F. H.      #
# Allen and I. D. Brown [Acta Cryst. (1991), A47, 655-685].                  #
#                                                                            #
# The current version of the core CIF dictionary is obtainable from          #
# ftp://ftp.iucr.org/pub/cif_core.dic. The current version number is 2.4.    #
#                                                                            #
# Software is freely available for graphical display of the structure(s) in  #
# this CIF.  For information consult the CIF home page http://www.iucr.org/  #
# cif/home.html                                                              #
#                                                                            #
# This file may be used for bona fide research purposes within the           #
# scientific community so long as proper attribution is given to the journal # 
# article from which it was obtained.                                        #
#                                                                            #
##############################################################################
                                             
data_global
_audit_creation_method     SHELXL-97
_journal_date_recd_electronic     2010-12-27
_journal_date_accepted     2011-03-04
_journal_name_full     'Acta Crystallographica, Section E'
_journal_year     2011
_journal_volume     67
_journal_issue      4
_journal_page_first     o836
_journal_page_last     o836
_journal_paper_category     QO
_journal_coeditor_code     CV5028
_publ_contact_author_name     'Pusu Zhao'
_publ_contact_author_address
;
New Materials & Function Coordination Chemistry Laboratory,
Qingdao University of Science and Technology,
Qingdao Shandong 266042,
People's Republic of China
;
_publ_contact_author_email     zhaopusu@163.com
_publ_contact_author_fax     '86-0532-84023606'
_publ_contact_author_phone     '86-0532-84023606'
_publ_section_title
;
Bis(2-aminopyridinium) 5,5'-disulfanediylbis(1,3,4-thiadiazole-2-thiolate)
monohydrate
;
loop_
    _publ_author_name
    _publ_author_footnote
    _publ_author_address
    'Pusu Zhao' ?
;
New Materials & Function Coordination Chemistry Laboratory,
Qingdao University of Science and Technology,
Qingdao Shandong 266042,
People's Republic of China
;
    'Zhiyan Guo' ?
;
New Materials & Function Coordination Chemistry Laboratory,
Qingdao University of Science and Technology,
Qingdao Shandong 266042,
People's Republic of China
;
    'Hailian Xiao' ?
;
College of Materials Science and Engineering,
Qingdao University of Science & Technology
Qingdao 266042
People's Republic of China
;
data_I
_audit_creation_method     SHELXL-97
_chemical_name_systematic
;
Bis(2-aminopyridinium) 5,5'-disulfanediylbis(1,3,4-thiadiazole-2-thiolate)
monohydrate
;
_chemical_name_common     ?
_chemical_formula_moiety     '2(C5 H7 N2 +), C4 N4 S6 2-, H2 O'
_chemical_formula_sum     'C14 H16 N8 O S6'
_chemical_formula_iupac     '2C5 H7 N2 +, C4 N4 S6 2-, H2 O'
_chemical_formula_weight     504.71
_chemical_melting_point     ?
_symmetry_cell_setting     monoclinic
_symmetry_space_group_name_H-M     'P 21/c'
_symmetry_space_group_name_Hall     '-P 2ybc'
loop_
    _symmetry_equiv_pos_as_xyz
    'x, y, z'
    '-x, y+1/2, -z+1/2'
    '-x, -y, -z'
    'x, -y-1/2, z-1/2'
_cell_length_a     7.3109(15)
_cell_length_b     14.112(3)
_cell_length_c     20.930(4)
_cell_angle_alpha     90.00
_cell_angle_beta     98.13(3)
_cell_angle_gamma     90.00
_cell_volume     2137.8(7)
_cell_formula_units_Z     4
_cell_measurement_reflns_used     25
_cell_measurement_theta_min     4
_cell_measurement_theta_max     14
_cell_measurement_temperature     295(2)
_exptl_crystal_description     block
_exptl_crystal_colour     colourless
_exptl_crystal_size_max     0.24
_exptl_crystal_size_mid     0.22
_exptl_crystal_size_min     0.20
_exptl_crystal_density_diffrn     1.568
_exptl_crystal_density_meas     ?
_exptl_crystal_density_method     'not measured'
_exptl_crystal_F_000     1040
_exptl_absorpt_coefficient_mu     0.665
_exptl_absorpt_correction_type     none
_exptl_absorpt_process_details     ?
_exptl_absorpt_correction_T_min     ?
_exptl_absorpt_correction_T_max     ?
_exptl_special_details
;
;
_diffrn_ambient_temperature     295(2)
_diffrn_radiation_type     MoK\a
_diffrn_radiation_wavelength     0.71073
_diffrn_radiation_source     'fine-focus sealed tube'
_diffrn_radiation_monochromator     graphite
_diffrn_measurement_device_type     'Enraf--Nonius CAD-4'
_diffrn_measurement_method     \w
_diffrn_detector_area_resol_mean     ?
_diffrn_reflns_number     9377
_diffrn_reflns_av_R_equivalents     0.0234
_diffrn_reflns_av_sigmaI/netI     0.0517
_diffrn_reflns_theta_min     1.75
_diffrn_reflns_theta_max     27.48
_diffrn_reflns_theta_full     27.48
_diffrn_measured_fraction_theta_max     1.000
_diffrn_measured_fraction_theta_full     1.000
_diffrn_reflns_limit_h_min     -9
_diffrn_reflns_limit_h_max     9
_diffrn_reflns_limit_k_min     -18
_diffrn_reflns_limit_k_max     17
_diffrn_reflns_limit_l_min     -27
_diffrn_reflns_limit_l_max     27
_diffrn_standards_number     3
_diffrn_standards_interval_count     100
_diffrn_standards_interval_time     ?
_diffrn_standards_decay_%     0
_refine_special_details
;
Refinement of <i>F</i>^2^ against ALL reflections. The weighted <i>R</i>-factor
<i>wR</i> and goodness of fit <i>S</i> are based on <i>F</i>^2^, conventional
<i>R</i>-factors <i>R</i> are based on <i>F</i>, with <i>F</i> set to zero for
negative <i>F</i>^2^. The threshold expression of <i>F</i>^2^ >
\s(<i>F</i>^2^) is used only for calculating <i>R</i>-factors(gt) <i>etc</i>.
and is not relevant to the choice of reflections for refinement.
<i>R</i>-factors based on <i>F</i>^2^ are statistically about twice as large
as those based on <i>F</i>, and <i>R</i>- factors based on ALL data will be
even larger.
;
_reflns_number_total     4911
_reflns_number_gt     3931
_reflns_threshold_expression     I>2sigma(I)
_refine_ls_structure_factor_coef     Fsqd
_refine_ls_matrix_type     full
_refine_ls_R_factor_all     0.0781
_refine_ls_R_factor_gt     0.0477
_refine_ls_wR_factor_gt     0.0774
_refine_ls_wR_factor_ref     0.0864
_refine_ls_goodness_of_fit_ref     1.174
_refine_ls_restrained_S_all     1.174
_refine_ls_number_reflns     4911
_refine_ls_number_parameters     270
_refine_ls_number_restraints     0
_refine_ls_hydrogen_treatment     mixed
_refine_ls_weighting_scheme     calc
_refine_ls_weighting_details
         'calc w=1/[\s^2^(Fo^2^)+(0.0278P)^2^+0.2825P] where P=(Fo^2^+2Fc^2^)/3'
_atom_sites_solution_hydrogens     geom
_atom_sites_solution_primary     direct
_atom_sites_solution_secondary     difmap
_refine_ls_shift/su_max     0.001
_refine_ls_shift/su_mean     0.000
_refine_diff_density_max     0.552
_refine_diff_density_min     -0.262
_refine_ls_extinction_method     none
_refine_ls_extinction_coef     ?
loop_
    _atom_type_symbol
    _atom_type_description
    _atom_type_scat_dispersion_real
    _atom_type_scat_dispersion_imag
    _atom_type_scat_source
    'C' 'C' 0.0033 0.0016
                         'International Tables Vol C Tables 4.2.6.8 and 6.1.1.4'
    'H' 'H' 0.0000 0.0000
                         'International Tables Vol C Tables 4.2.6.8 and 6.1.1.4'
    'N' 'N' 0.0061 0.0033
                         'International Tables Vol C Tables 4.2.6.8 and 6.1.1.4'
    'O' 'O' 0.0106 0.0060
                         'International Tables Vol C Tables 4.2.6.8 and 6.1.1.4'
    'S' 'S' 0.1246 0.1234
                         'International Tables Vol C Tables 4.2.6.8 and 6.1.1.4'
_computing_data_collection     'CAD-4 Software (Enraf--Nonius, 1989)'
_computing_cell_refinement     'CAD-4 Software (Enraf--Nonius, 1989)'
_computing_data_reduction     'NRCVAX (Gabe <i>et al.</i>, 1989)'
_computing_structure_solution     'SHELXS97 (Sheldrick, 2008)'
_computing_structure_refinement     'SHELXL97 (Sheldrick, 2008)'
_computing_molecular_graphics     'SHELXTL (Sheldrick, 2008)'
_computing_publication_material     'WinGX (Farrugia, 1999)'
loop_
    _atom_site_type_symbol
    _atom_site_label
    _atom_site_fract_x
    _atom_site_fract_y
    _atom_site_fract_z
    _atom_site_U_iso_or_equiv
    _atom_site_adp_type
    _atom_site_calc_flag
    _atom_site_refinement_flags
    _atom_site_occupancy
    _atom_site_disorder_assembly
    _atom_site_disorder_group
    S S1 0.40901(12) 0.94077(5) 0.59925(3) 0.0364(2) Uani d . 1 . .
    S S2 0.26262(10) 0.84201(4) 0.47444(3) 0.02842(17) Uani d . 1 . .
    S S3 0.18855(10) 0.64715(4) 0.40985(3) 0.02446(15) Uani d . 1 . .
    S S4 0.37606(10) 0.66357(4) 0.34565(3) 0.02432(15) Uani d . 1 . .
    S S5 0.29173(9) 0.86996(4) 0.30034(3) 0.02237(15) Uani d . 1 . .
    S S6 0.12212(10) 0.98806(4) 0.18451(3) 0.02636(16) Uani d . 1 . .
    N N1 -0.1312(3) 0.89557(15) 0.04470(11) 0.0380(6) Uani d . 1 . .
    H H1A -0.0716 0.9175 0.0800 0.046 Uiso calc R 1 . .
    H H1B -0.1810 0.9339 0.0153 0.046 Uiso calc R 1 . .
    N N2 -0.0676(3) 0.74324(14) 0.08195(10) 0.0251(5) Uani d . 1 . .
    H H2A -0.0060 0.7670 0.1163 0.030 Uiso calc R 1 . .
    N N3 0.6664(4) 0.84178(15) 0.72187(11) 0.0387(6) Uani d . 1 . .
    H H3A 0.6044 0.8593 0.6858 0.046 Uiso calc R 1 . .
    H H3B 0.7133 0.8835 0.7493 0.046 Uiso calc R 1 . .
    N N4 0.6138(3) 0.68622(14) 0.69089(10) 0.0237(5) Uani d . 1 . .
    H H4A 0.5520 0.7064 0.6555 0.028 Uiso calc R 1 . .
    N N5 0.4136(3) 0.75310(14) 0.57420(9) 0.0231(5) Uani d . 1 . .
    N N6 0.3619(3) 0.68528(14) 0.52826(9) 0.0231(5) Uani d . 1 . .
    N N7 0.1864(3) 0.72209(14) 0.23431(10) 0.0254(5) Uani d . 1 . .
    N N8 0.1316(3) 0.79840(14) 0.19588(9) 0.0247(5) Uani d . 1 . .
    C C1 -0.0815(4) 0.64796(18) 0.07686(13) 0.0314(6) Uani d . 1 . .
    H H1C -0.0260 0.6098 0.1104 0.038 Uiso calc R 1 . .
    C C2 -0.1754(4) 0.60765(19) 0.02344(14) 0.0349(7) Uani d . 1 . .
    H H2B -0.1856 0.5421 0.0198 0.042 Uiso calc R 1 . .
    C C3 -0.2571(4) 0.66701(19) -0.02635(13) 0.0322(6) Uani d . 1 . .
    H H3C -0.3223 0.6405 -0.0634 0.039 Uiso calc R 1 . .
    C C4 -0.2419(4) 0.76228(18) -0.02103(12) 0.0260(6) Uani d . 1 . .
    H H4B -0.2945 0.8010 -0.0546 0.031 Uiso calc R 1 . .
    C C5 -0.1462(4) 0.80276(17) 0.03563(12) 0.0247(6) Uani d . 1 . .
    C C6 0.6319(4) 0.59150(17) 0.70022(12) 0.0249(6) Uani d . 1 . .
    H H6B 0.5793 0.5503 0.6681 0.030 Uiso calc R 1 . .
    C C7 0.7250(4) 0.55568(18) 0.75551(12) 0.0274(6) Uani d . 1 . .
    H H7B 0.7364 0.4906 0.7620 0.033 Uiso calc R 1 . .
    C C8 0.8036(4) 0.62005(19) 0.80266(12) 0.0282(6) Uani d . 1 . .
    H H8B 0.8678 0.5972 0.8411 0.034 Uiso calc R 1 . .
    C C9 0.7875(4) 0.71541(18) 0.79316(12) 0.0266(6) Uani d . 1 . .
    H H9A 0.8410 0.7571 0.8248 0.032 Uiso calc R 1 . .
    C C10 0.6895(4) 0.75046(18) 0.73512(12) 0.0250(6) Uani d . 1 . .
    C C11 0.3711(4) 0.84127(17) 0.55446(12) 0.0247(5) Uani d . 1 . .
    C C12 0.2803(4) 0.72031(16) 0.47427(11) 0.0216(5) Uani d . 1 . .
    C C13 0.2721(3) 0.74813(16) 0.29047(11) 0.0205(5) Uani d . 1 . .
    C C14 0.1749(3) 0.88218(17) 0.22216(11) 0.0197(5) Uani d . 1 . .
    O O1W 0.3564(3) 0.48901(14) 0.56202(10) 0.0342(5) Uani d . 1 . .
    H H2W1 0.371(5) 0.542(3) 0.5504(17) 0.058(12) Uiso d . 1 . .
    H H1W1 0.293(5) 0.498(2) 0.5915(18) 0.055(12) Uiso d . 1 . .
loop_
    _atom_site_aniso_label
    _atom_site_aniso_U_11
    _atom_site_aniso_U_22
    _atom_site_aniso_U_33
    _atom_site_aniso_U_12
    _atom_site_aniso_U_13
    _atom_site_aniso_U_23
    S1 0.0584(6) 0.0233(3) 0.0242(4) 0.0096(3) -0.0051(3) -0.0068(3)
    S2 0.0413(4) 0.0220(3) 0.0193(3) 0.0082(3) -0.0047(3) -0.0003(2)
    S3 0.0300(4) 0.0230(3) 0.0191(3) -0.0054(3) -0.0009(3) -0.0009(2)
    S4 0.0292(4) 0.0247(3) 0.0178(3) 0.0056(3) -0.0008(3) 0.0005(2)
    S5 0.0259(4) 0.0225(3) 0.0169(3) -0.0031(3) -0.0033(3) -0.0015(2)
    S6 0.0318(4) 0.0221(3) 0.0233(3) -0.0021(3) -0.0025(3) 0.0033(2)
    N1 0.0514(17) 0.0233(11) 0.0325(13) -0.0013(11) -0.0176(12) 0.0000(9)
    N2 0.0286(13) 0.0262(11) 0.0180(11) -0.0024(9) -0.0053(9) -0.0025(8)
    N3 0.0507(17) 0.0279(12) 0.0316(13) -0.0065(11) -0.0146(12) -0.0018(9)
    N4 0.0251(13) 0.0281(11) 0.0159(10) -0.0007(9) -0.0035(9) -0.0007(8)
    N5 0.0300(13) 0.0223(10) 0.0157(10) 0.0003(9) -0.0011(9) -0.0004(8)
    N6 0.0275(13) 0.0221(10) 0.0187(11) -0.0015(9) -0.0004(9) 0.0005(8)
    N7 0.0345(14) 0.0214(11) 0.0184(10) 0.0005(9) -0.0030(10) -0.0006(8)
    N8 0.0325(14) 0.0220(10) 0.0170(11) -0.0012(9) -0.0052(9) -0.0003(8)
    C1 0.0382(18) 0.0242(14) 0.0312(15) 0.0003(12) 0.0024(13) 0.0047(11)
    C2 0.0412(19) 0.0233(13) 0.0400(17) -0.0050(12) 0.0053(14) -0.0069(11)
    C3 0.0278(16) 0.0399(16) 0.0282(14) -0.0052(12) 0.0010(12) -0.0121(11)
    C4 0.0232(15) 0.0342(14) 0.0191(13) 0.0012(11) -0.0023(11) -0.0019(10)
    C5 0.0228(15) 0.0274(13) 0.0227(13) -0.0019(11) -0.0012(11) -0.0026(10)
    C6 0.0241(15) 0.0272(13) 0.0235(13) -0.0001(11) 0.0032(11) -0.0044(10)
    C7 0.0249(15) 0.0290(13) 0.0286(14) 0.0047(11) 0.0050(12) 0.0023(11)
    C8 0.0204(14) 0.0443(16) 0.0200(13) 0.0036(12) 0.0031(11) 0.0049(11)
    C9 0.0226(15) 0.0355(15) 0.0203(13) -0.0033(11) -0.0021(11) -0.0044(10)
    C10 0.0232(15) 0.0266(13) 0.0248(13) -0.0041(11) 0.0017(11) -0.0042(10)
    C11 0.0288(15) 0.0274(13) 0.0174(12) 0.0038(11) 0.0016(11) -0.0008(10)
    C12 0.0247(14) 0.0212(12) 0.0180(12) -0.0013(10) 0.0002(10) -0.0030(9)
    C13 0.0222(14) 0.0215(12) 0.0174(12) 0.0018(10) 0.0009(10) 0.0008(9)
    C14 0.0189(13) 0.0248(12) 0.0152(12) -0.0007(10) 0.0013(10) 0.0005(9)
    O1W 0.0491(15) 0.0229(11) 0.0295(12) -0.0011(9) 0.0022(10) 0.0002(8)
_geom_special_details
;
All e.s.d.'s (except the e.s.d. in the dihedral angle between two l.s. planes)
are estimated using the full covariance matrix. The cell e.s.d.'s are taken
into account individually in the estimation of e.s.d.'s in distances, angles
and torsion angles; correlations between e.s.d.'s in cell parameters are only
used when they are defined by crystal symmetry. An approximate (isotropic)
treatment of cell e.s.d.'s is used for estimating e.s.d.'s involving l.s.
planes.
;
loop_
    _geom_bond_atom_site_label_1
    _geom_bond_atom_site_label_2
    _geom_bond_site_symmetry_2
    _geom_bond_distance
    _geom_bond_publ_flag
    S1 C11 . 1.689(3) ?
    S2 C12 . 1.722(2) ?
    S2 C11 . 1.749(3) ?
    S3 C12 . 1.754(2) ?
    S3 S4 . 2.0638(11) ?
    S4 C13 . 1.757(2) ?
    S5 C13 . 1.735(2) ?
    S5 C14 . 1.744(2) ?
    S6 C14 . 1.708(2) ?
    N1 C5 . 1.326(3) ?
    N1 H1A . 0.8600 ?
    N1 H1B . 0.8600 ?
    N2 C5 . 1.348(3) ?
    N2 C1 . 1.351(3) ?
    N2 H2A . 0.8600 ?
    N3 C10 . 1.324(3) ?
    N3 H3A . 0.8600 ?
    N3 H3B . 0.8600 ?
    N4 C6 . 1.355(3) ?
    N4 C10 . 1.356(3) ?
    N4 H4A . 0.8600 ?
    N5 C11 . 1.334(3) ?
    N5 N6 . 1.371(3) ?
    N6 C12 . 1.299(3) ?
    N7 C13 . 1.304(3) ?
    N7 N8 . 1.370(3) ?
    N8 C14 . 1.324(3) ?
    C1 C2 . 1.352(4) ?
    C1 H1C . 0.9300 ?
    C2 C3 . 1.403(4) ?
    C2 H2B . 0.9300 ?
    C3 C4 . 1.352(4) ?
    C3 H3C . 0.9300 ?
    C4 C5 . 1.410(3) ?
    C4 H4B . 0.9300 ?
    C6 C7 . 1.355(4) ?
    C6 H6B . 0.9300 ?
    C7 C8 . 1.403(4) ?
    C7 H7B . 0.9300 ?
    C8 C9 . 1.363(4) ?
    C8 H8B . 0.9300 ?
    C9 C10 . 1.410(4) ?
    C9 H9A . 0.9300 ?
    O1W H2W1 . 0.80(4) ?
    O1W H1W1 . 0.83(4) ?
loop_
    _geom_contact_atom_site_label_1
    _geom_contact_atom_site_label_2
    _geom_contact_distance
    _geom_contact_site_symmetry_1
    _geom_contact_site_symmetry_2
    _geom_contact_publ_flag
    Cg1 Cg3 3.692(3) . 4_575 ?
    Cg1 Cg3 3.718(3) . 4_475 ?
    Cg2 Cg4 3.660(3) . 4_676 ?
    Cg2 Cg4 3.696(3) . 4_576 ?
loop_
    _geom_angle_atom_site_label_1
    _geom_angle_atom_site_label_2
    _geom_angle_atom_site_label_3
    _geom_angle_site_symmetry_1
    _geom_angle_site_symmetry_3
    _geom_angle
    _geom_angle_publ_flag
    C12 S2 C11 . . 88.39(12) ?
    C12 S3 S4 . . 102.56(9) ?
    C13 S4 S3 . . 103.82(9) ?
    C13 S5 C14 . . 88.00(11) ?
    C5 N1 H1A . . 120.0 ?
    C5 N1 H1B . . 120.0 ?
    H1A N1 H1B . . 120.0 ?
    C5 N2 C1 . . 122.9(2) ?
    C5 N2 H2A . . 118.5 ?
    C1 N2 H2A . . 118.5 ?
    C10 N3 H3A . . 120.0 ?
    C10 N3 H3B . . 120.0 ?
    H3A N3 H3B . . 120.0 ?
    C6 N4 C10 . . 122.6(2) ?
    C6 N4 H4A . . 118.7 ?
    C10 N4 H4A . . 118.7 ?
    C11 N5 N6 . . 113.89(19) ?
    C12 N6 N5 . . 113.05(19) ?
    C13 N7 N8 . . 111.79(19) ?
    C14 N8 N7 . . 115.17(19) ?
    N2 C1 C2 . . 120.5(3) ?
    N2 C1 H1C . . 119.8 ?
    C2 C1 H1C . . 119.8 ?
    C1 C2 C3 . . 118.4(2) ?
    C1 C2 H2B . . 120.8 ?
    C3 C2 H2B . . 120.8 ?
    C4 C3 C2 . . 120.7(3) ?
    C4 C3 H3C . . 119.6 ?
    C2 C3 H3C . . 119.6 ?
    C3 C4 C5 . . 119.8(2) ?
    C3 C4 H4B . . 120.1 ?
    C5 C4 H4B . . 120.1 ?
    N1 C5 N2 . . 119.6(2) ?
    N1 C5 C4 . . 122.8(2) ?
    N2 C5 C4 . . 117.6(2) ?
    N4 C6 C7 . . 121.2(2) ?
    N4 C6 H6B . . 119.4 ?
    C7 C6 H6B . . 119.4 ?
    C6 C7 C8 . . 117.7(2) ?
    C6 C7 H7B . . 121.1 ?
    C8 C7 H7B . . 121.1 ?
    C9 C8 C7 . . 121.2(2) ?
    C9 C8 H8B . . 119.4 ?
    C7 C8 H8B . . 119.4 ?
    C8 C9 C10 . . 119.7(2) ?
    C8 C9 H9A . . 120.2 ?
    C10 C9 H9A . . 120.2 ?
    N3 C10 N4 . . 118.7(2) ?
    N3 C10 C9 . . 123.8(2) ?
    N4 C10 C9 . . 117.5(2) ?
    N5 C11 S1 . . 126.22(19) ?
    N5 C11 S2 . . 110.88(18) ?
    S1 C11 S2 . . 122.88(15) ?
    N6 C12 S2 . . 113.78(18) ?
    N6 C12 S3 . . 121.56(18) ?
    S2 C12 S3 . . 124.59(14) ?
    N7 C13 S5 . . 114.06(17) ?
    N7 C13 S4 . . 120.60(18) ?
    S5 C13 S4 . . 125.02(14) ?
    N8 C14 S6 . . 124.38(18) ?
    N8 C14 S5 . . 110.99(17) ?
    S6 C14 S5 . . 124.63(14) ?
    H2W1 O1W H1W1 . . 102(3) ?
loop_
    _geom_torsion_atom_site_label_1
    _geom_torsion_atom_site_label_2
    _geom_torsion_atom_site_label_3
    _geom_torsion_atom_site_label_4
    _geom_torsion_site_symmetry_1
    _geom_torsion_site_symmetry_2
    _geom_torsion_site_symmetry_3
    _geom_torsion_site_symmetry_4
    _geom_torsion
    _geom_torsion_publ_flag
    C12 S3 S4 C13 . . . . -98.27(12) ?
    C11 N5 N6 C12 . . . . -0.4(3) ?
    C13 N7 N8 C14 . . . . 0.1(3) ?
    C5 N2 C1 C2 . . . . 0.7(4) ?
    N2 C1 C2 C3 . . . . 0.2(4) ?
    C1 C2 C3 C4 . . . . 0.1(5) ?
    C2 C3 C4 C5 . . . . -1.2(4) ?
    C1 N2 C5 N1 . . . . 178.1(3) ?
    C1 N2 C5 C4 . . . . -1.9(4) ?
    C3 C4 C5 N1 . . . . -177.9(3) ?
    C3 C4 C5 N2 . . . . 2.1(4) ?
    C10 N4 C6 C7 . . . . 1.2(4) ?
    N4 C6 C7 C8 . . . . -0.5(4) ?
    C6 C7 C8 C9 . . . . -0.2(4) ?
    C7 C8 C9 C10 . . . . 0.3(4) ?
    C6 N4 C10 N3 . . . . 179.5(2) ?
    C6 N4 C10 C9 . . . . -1.1(4) ?
    C8 C9 C10 N3 . . . . 179.7(3) ?
    C8 C9 C10 N4 . . . . 0.3(4) ?
    N6 N5 C11 S1 . . . . 178.1(2) ?
    N6 N5 C11 S2 . . . . -0.5(3) ?
    C12 S2 C11 N5 . . . . 0.9(2) ?
    C12 S2 C11 S1 . . . . -177.71(19) ?
    N5 N6 C12 S2 . . . . 1.1(3) ?
    N5 N6 C12 S3 . . . . -175.97(18) ?
    C11 S2 C12 N6 . . . . -1.1(2) ?
    C11 S2 C12 S3 . . . . 175.82(19) ?
    S4 S3 C12 N6 . . . . -106.0(2) ?
    S4 S3 C12 S2 . . . . 77.26(17) ?
    N8 N7 C13 S5 . . . . 0.1(3) ?
    N8 N7 C13 S4 . . . . -173.73(18) ?
    C14 S5 C13 N7 . . . . -0.1(2) ?
    C14 S5 C13 S4 . . . . 173.34(18) ?
    S3 S4 C13 N7 . . . . -100.7(2) ?
    S3 S4 C13 S5 . . . . 86.25(17) ?
    N7 N8 C14 S6 . . . . -179.89(19) ?
    N7 N8 C14 S5 . . . . -0.2(3) ?
    C13 S5 C14 N8 . . . . 0.2(2) ?
    C13 S5 C14 S6 . . . . 179.88(18) ?
loop_
    _geom_hbond_atom_site_label_D
    _geom_hbond_atom_site_label_H
    _geom_hbond_atom_site_label_A
    _geom_hbond_site_symmetry_A
    _geom_hbond_distance_DH
    _geom_hbond_distance_HA
    _geom_hbond_distance_DA
    _geom_hbond_angle_DHA
    _geom_hbond_publ_flag
    N1 H1A S6 1 0.86 2.63 3.488(3) 177 y
    N2 H2A N8 1 0.86 1.87 2.726(3) 171 y
    N3 H3A S1 1 0.86 2.43 3.273(3) 166 y
    N4 H4A N5 1 0.86 1.97 2.826(3) 179 y
    O1W H2W1 N6 1 0.80(4) 2.07(4) 2.860(3) 169(4) y
    N1 H1B O1W 2 0.86 2.07 2.898(3) 162 y
    O1W H1W1 S6 4_576 0.83(4) 2.47(4) 3.294(3) 175(3) y
    N3 H3B S6 3_676 0.86 2.49 3.338(2) 171 y
