# Supplementary material for: Bis(2-amino­pyridinium) 5,5′-disulfanediylbis(1,3,4-thia­diazole-2-thiol­ate) monohydrate
Source: Acta Crystallogr Sect E Struct Rep Online. 2011 Mar 12;67(Pt 4):o836. doi: 10.1107/S1600536811008336 (PMC3100049; doi:10.1107/S1600536811008336)
Supplement: Supplementary file 2 [file e-67-0o836-Isup2.hkl]

# 
# h,k,l, Fc-squared, Fo-squared, sigma(Fo-squared) and status flag 
# 
data_I
_shelx_title ' B in P2(1)/c' 
_shelx_refln_list_code          4 
_shelx_F_calc_maximum      583.43 
_exptl_crystal_F_000      1040.00 
_reflns_d_resolution_high  0.7701 
 
loop_ 
 _symmetry_equiv_pos_as_xyz 
 'x, y, z' 
 '-x, y+1/2, -z+1/2' 
 '-x, -y, -z' 
 'x, -y-1/2, z-1/2' 
 
_cell_length_a     7.3109 
_cell_length_b    14.1123 
_cell_length_c    20.9302 
_cell_angle_alpha  90.000 
_cell_angle_beta   98.128 
_cell_angle_gamma  90.000 
 
_shelx_F_squared_multiplier     1.000 
 
loop_ 
 _refln_index_h 
 _refln_index_k 
 _refln_index_l 
 _refln_F_squared_calc 
 _refln_F_squared_meas 
 _refln_F_squared_sigma 
 _refln_observed_status 
   1   0   0     2643.89     2680.86    106.02 o 
   2   0   0    70548.55    77418.02    690.81 o 
   3   0   0      699.29      694.86     26.34 o 
   4   0   0     8545.76     8580.09    207.31 o 
   5   0   0      565.30      541.57     66.18 o 
   6   0   0      269.35      292.40     58.07 o 
   7   0   0      306.21      320.76     87.11 o 
   8   0   0      354.34      337.64     57.40 o 
   9   0   0     1153.43     1057.49    111.42 o 
   1   1   0    10502.68    11202.63    201.12 o 
   2   1   0     8124.67     8305.49    114.65 o 
   3   1   0      477.35      458.23     28.35 o 
   4   1   0      773.31      717.51     40.77 o 
   5   1   0      113.49      157.88     28.39 o 
   6   1   0        2.05       22.43     30.61 o 
   7   1   0       96.65      119.14     46.55 o 
   8   1   0      813.73      809.51     50.62 o 
   9   1   0        5.55       70.76     69.24 o 
   0   2   0    33653.27    31981.88    804.26 o 
   1   2   0       38.68       50.19     10.67 o 
   2   2   0     8663.35     9126.41    172.39 o 
   3   2   0      602.97      667.13     32.16 o 
   4   2   0     1651.91     1597.28     50.67 o 
   5   2   0      323.26      332.12     32.37 o 
   6   2   0       33.42       55.40     34.86 o 
   7   2   0      176.31      230.58     38.97 o 
   8   2   0       37.70       66.14     54.22 o 
   9   2   0      322.42      373.92     76.24 o 
   1   3   0      147.07      140.56     18.15 o 
   2   3   0      516.17      492.97     17.74 o 
   3   3   0        0.03        9.80     20.47 o 
   4   3   0       39.42       61.48     22.68 o 
   5   3   0      283.34      285.90     38.19 o 
   6   3   0        0.74       34.51     42.90 o 
   7   3   0       13.16       41.41     48.53 o 
   8   3   0       10.61       69.04     39.60 o 
   9   3   0      112.97      173.31     60.16 o 
   0   4   0     3277.11     3277.46     72.26 o 
   1   4   0      380.89      391.37     10.40 o 
   2   4   0     5438.13     5359.18    127.52 o 
   3   4   0      134.60      142.18     18.55 o 
   4   4   0      301.12      306.45     22.02 o 
   5   4   0      680.40      692.84     42.73 o 
   6   4   0      608.53      596.73     28.00 o 
   7   4   0      129.10      137.39     43.90 o 
   8   4   0      221.14      283.34     44.60 o 
   9   4   0      597.35      603.83     79.59 o 
   1   5   0     9997.45     9994.98    178.95 o 
   2   5   0      145.55      176.83     17.03 o 
   3   5   0     5967.68     5984.05    123.76 o 
   4   5   0      950.23      992.55     28.86 o 
   5   5   0       23.81       66.48     46.73 o 
   6   5   0      391.05      371.47     35.48 o 
   7   5   0      128.90      156.53     31.84 o 
   8   5   0        2.56       39.89     58.48 o 
   9   5   0        5.51       86.28     75.77 o 
   0   6   0     9249.55     8940.69     79.68 o 
   1   6   0      208.81      209.34     19.08 o 
   2   6   0     2261.99     2300.97     72.93 o 
   3   6   0      447.50      507.04     35.55 o 
   4   6   0     1958.17     1881.45     45.17 o 
   5   6   0       15.17       58.45     32.93 o 
   6   6   0      134.64      161.46     31.86 o 
   7   6   0      180.69      185.36     36.67 o 
   8   6   0      872.62      859.63     60.44 o 
   1   7   0     2759.30     2885.07     50.37 o 
   2   7   0      418.23      475.74     17.68 o 
   3   7   0     2304.49     2193.90     48.59 o 
   4   7   0      184.33      185.45     23.20 o 
   5   7   0      470.25      471.17     31.63 o 
   6   7   0      577.50      588.71     47.83 o 
   7   7   0      260.66      282.83     52.09 o 
   8   7   0      230.80      269.68     56.96 o 
   0   8   0     4382.25     4466.97     30.39 o 
   1   8   0     4074.25     4141.86     53.93 o 
   2   8   0     2879.30     2810.70     81.37 o 
   3   8   0      365.03      386.08     30.15 o 
   4   8   0      614.30      633.81     23.60 o 
   5   8   0     1866.83     1773.18     70.28 o 
   6   8   0      196.45      246.74     50.29 o 
   7   8   0      119.27      115.75     36.29 o 
   8   8   0      591.02      610.22     55.16 o 
   1   9   0     4872.32     4789.41     56.74 o 
   2   9   0       63.29       61.52     28.86 o 
   3   9   0      635.71      618.26     33.66 o 
   4   9   0      426.96      445.65     22.91 o 
   5   9   0       37.28       68.51     40.08 o 
   6   9   0      296.95      305.07     47.78 o 
   7   9   0        1.42       51.80     32.01 o 
   8   9   0      435.93      526.99     37.28 o 
   0  10   0     5621.37     5360.36    146.54 o 
   1  10   0     2574.25     2469.64     18.56 o 
   2  10   0     1222.98     1148.42     45.66 o 
   3  10   0     1867.98     1593.42    396.73 o 
   4  10   0     1583.29     1641.82     60.40 o 
   5  10   0      240.47      259.19     38.75 o 
   6  10   0      779.01      726.73     35.84 o 
   7  10   0        1.68       69.97     38.44 o 
   1  11   0     1622.68     1522.68     29.40 o 
   2  11   0     2877.14     2671.48     61.80 o 
   3  11   0       86.44      101.11     28.07 o 
   4  11   0     2116.41     2105.31     58.51 o 
   5  11   0       16.97       43.05     33.41 o 
   6  11   0     1725.29     1712.23     65.33 o 
   7  11   0      127.83      182.48     45.65 o 
   0  12   0     2208.09     2131.18     79.01 o 
   1  12   0      333.56      333.59     56.05 o 
   2  12   0        5.53       31.67     15.92 o 
   3  12   0      976.95      850.82    153.96 o 
   4  12   0      771.85      768.93     44.15 o 
   5  12   0       41.65       63.07     37.64 o 
   6  12   0      296.63      331.99     47.64 o 
   7  12   0      310.43      341.44     36.68 o 
   1  13   0      644.75      582.77     56.72 o 
   2  13   0      258.43      270.80     16.81 o 
   3  13   0      121.45      146.03     28.75 o 
   4  13   0       12.31       60.23     32.56 o 
   5  13   0        7.20       58.00     26.90 o 
   6  13   0       14.82       96.41     35.94 o 
   0  14   0      611.54      683.38     38.49 o 
   1  14   0      119.73      127.63     93.19 o 
   2  14   0      343.20      359.92     79.68 o 
   3  14   0      136.04      151.61     20.77 o 
   4  14   0        4.94       42.18     47.10 o 
   5  14   0       15.07       36.31     34.71 o 
   6  14   0       28.40      106.90     37.02 o 
   1  15   0     1088.51      973.08     83.06 o 
   2  15   0     1519.58     1385.00    107.37 o 
   3  15   0      282.74      291.28     23.27 o 
   4  15   0        6.79       53.38     33.10 o 
   5  15   0       95.56      153.67     62.30 o 
   0  16   0       32.35       72.93     68.20 o 
   1  16   0      112.62      139.78     60.78 o 
   2  16   0      215.50      314.68     69.55 o 
   3  16   0       69.39      104.92     40.92 o 
   4  16   0       57.03      113.91     26.37 o 
   1  17   0        7.77       54.02     61.45 o 
   2  17   0      382.74      401.79     64.83 o 
   3  17   0        1.38       27.01     60.10 o 
   0  18   0      350.77      370.05     45.24 o 
   1  18   0      130.96      204.61     69.55 o 
  -9   1   1       55.27      120.76     43.72 o 
  -8   1   1       69.22      112.33     51.53 o 
  -7   1   1      143.16      195.48     62.31 o 
  -6   1   1      499.66      470.74     47.35 o 
  -5   1   1       39.75       58.16     28.41 o 
  -4   1   1        2.44       25.59     20.65 o 
  -3   1   1      827.88      799.17     17.51 o 
  -2   1   1     5953.45     6284.52     71.50 o 
  -1   1   1     1197.94     1177.95     32.41 o 
   0   1   1      104.44        4.99      3.08 o 
   1   1   1     1073.67     1030.24     30.58 o 
   2   1   1     4556.14     4788.99     89.81 o 
   3   1   1       86.16      100.24     15.84 o 
   4   1   1    10367.01     9868.87    126.07 o 
   5   1   1      165.47      172.22     28.65 o 
   6   1   1     7299.00     7116.03    165.33 o 
   7   1   1      282.88      311.00     38.55 o 
   8   1   1       22.88       76.53     41.82 o 
   9   1   1       22.13       86.74     47.21 o 
  -9   2   1       17.48       57.44     56.07 o 
  -8   2   1      157.51      206.13     57.46 o 
  -7   2   1       43.41       95.86     33.33 o 
  -6   2   1     1425.17     1377.28     47.90 o 
  -5   2   1      263.89      278.52     29.36 o 
  -4   2   1     3425.71     3255.45    100.44 o 
  -3   2   1      156.31      165.03     19.03 o 
  -2   2   1    13508.01    14206.65    113.43 o 
  -1   2   1      621.28      672.61     20.49 o 
   0   2   1     2379.46     2326.55     55.48 o 
   1   2   1     2098.01     2109.71     37.00 o 
   2   2   1       49.13       49.45     20.26 o 
   3   2   1       70.63      119.44     20.94 o 
   4   2   1       59.55       74.11     20.09 o 
   5   2   1     5126.08     4676.10    134.80 o 
   6   2   1     1171.78     1171.10     58.38 o 
   7   2   1     2792.23     2749.14     67.89 o 
   8   2   1      337.05      338.94     45.24 o 
   9   2   1      211.10      218.14     50.94 o 
  -9   3   1      235.50      266.47     75.77 o 
  -8   3   1       17.90       52.00     52.24 o 
  -7   3   1       44.08       63.52     39.42 o 
  -6   3   1      199.99      228.11     36.97 o 
  -5   3   1     8960.42     8734.67    152.28 o 
  -4   3   1       47.97       60.42     18.38 o 
  -3   3   1     8175.39     7991.63     70.76 o 
  -2   3   1       76.55       99.36     16.05 o 
  -1   3   1     3412.64     3535.08     56.51 o 
   0   3   1      547.34      526.49     20.27 o 
   1   3   1      415.51      419.71     19.14 o 
   2   3   1     4435.00     4460.91     88.46 o 
   3   3   1      300.68      314.35     26.98 o 
   4   3   1     9689.99     9687.02    182.70 o 
   5   3   1      127.39      132.99     35.99 o 
   6   3   1     4679.25     4528.87     83.26 o 
   7   3   1      824.46      798.32     47.00 o 
   8   3   1      591.88      597.27     54.89 o 
   9   3   1       29.33       91.59     54.95 o 
  -9   4   1      179.16      249.77     41.36 o 
  -8   4   1        0.85       40.31     43.33 o 
  -7   4   1      158.95      206.17     39.99 o 
  -6   4   1     1520.86     1554.33     62.94 o 
  -5   4   1      227.42      226.95     30.67 o 
  -4   4   1      660.65      650.69     25.28 o 
  -3   4   1     3850.20     3849.23     49.54 o 
  -2   4   1     5049.08     5246.50     74.62 o 
  -1   4   1     2700.63     2720.02     80.02 o 
   0   4   1     1530.62     1530.65     27.69 o 
   1   4   1     1074.48     1116.12     38.15 o 
   2   4   1      351.56      367.90     22.23 o 
   3   4   1     1754.99     1731.40     38.28 o 
   4   4   1        0.03       24.19     32.85 o 
   5   4   1      220.43      206.20     38.13 o 
   6   4   1       97.57      116.11     33.58 o 
   7   4   1      173.84      219.94     46.30 o 
   8   4   1       32.21       85.55     46.40 o 
   9   4   1        2.46       68.72     61.80 o 
  -9   5   1       47.56      101.64     58.52 o 
  -8   5   1       31.80       54.40     41.00 o 
  -7   5   1       45.60       78.87     40.45 o 
  -6   5   1       41.95       79.01     34.95 o 
  -5   5   1      343.59      320.56     25.07 o 
  -4   5   1     1063.95     1024.47     31.14 o 
  -3   5   1     3778.51     3652.68     57.39 o 
  -2   5   1     1156.59     1145.19     33.06 o 
  -1   5   1      784.34      769.53     27.28 o 
   0   5   1     8264.29     8984.84    253.57 o 
   1   5   1      492.67      518.36     22.38 o 
   2   5   1     3275.50     3268.70     94.08 o 
   3   5   1      665.32      757.23     27.98 o 
   4   5   1     2157.07     2220.13     56.58 o 
   5   5   1      424.70      437.74     35.30 o 
   6   5   1      654.84      677.37     46.31 o 
   7   5   1      404.63      408.42     61.63 o 
   8   5   1      443.42      447.22     50.46 o 
  -8   6   1      218.31      256.41     43.27 o 
  -7   6   1        8.02       49.11     48.91 o 
  -6   6   1      790.20      783.89     46.61 o 
  -5   6   1        9.59       19.68     30.85 o 
  -4   6   1     5644.98     5648.03     92.09 o 
  -3   6   1       13.76       25.45     19.56 o 
  -2   6   1      815.53      907.80     49.97 o 
  -1   6   1     1623.95     1642.95     50.51 o 
   0   6   1       84.39       75.13     14.72 o 
   1   6   1      183.22      213.93     20.47 o 
   2   6   1      264.39      303.84     32.37 o 
   3   6   1     1951.70     1832.34     45.09 o 
   4   6   1      673.61      701.03     42.82 o 
   5   6   1      145.63      143.43     21.00 o 
   6   6   1      799.80      777.37     41.21 o 
   7   6   1      628.47      596.20     62.25 o 
   8   6   1      500.50      518.14     51.43 o 
  -8   7   1        0.82       55.69     35.69 o 
  -7   7   1      652.71      628.68     43.04 o 
  -6   7   1      285.12      294.04     30.09 o 
  -5   7   1     2803.09     2772.51     74.79 o 
  -4   7   1      475.14      440.35     21.58 o 
  -3   7   1      723.41      725.43     32.58 o 
  -2   7   1      409.75      377.81     21.72 o 
  -1   7   1     3699.63     4014.22     26.33 o 
   0   7   1        1.13       55.15      7.89 o 
   1   7   1     7267.89     8147.93    173.83 o 
   2   7   1     2304.23     2609.45     82.39 o 
   3   7   1      742.81      696.79     20.60 o 
   4   7   1     4601.80     4450.42    132.02 o 
   5   7   1     1454.89     1370.56     51.30 o 
   6   7   1     2540.96     2403.84     65.67 o 
   7   7   1       54.96       73.22     39.59 o 
   8   7   1      501.35      526.32     58.87 o 
  -8   8   1       32.09       75.05     52.21 o 
  -7   8   1      383.96      375.84     49.97 o 
  -6   8   1      802.79      839.06     48.44 o 
  -5   8   1       28.17       70.91     30.83 o 
  -4   8   1     2808.79     2678.88     80.29 o 
  -3   8   1     1928.64     1979.55     50.95 o 
  -2   8   1     1071.69     1073.97     29.19 o 
  -1   8   1      473.64      452.77     21.01 o 
   0   8   1     1989.96     2209.51     79.68 o 
   1   8   1     1044.06     1081.55     31.08 o 
   2   8   1     1018.00     1106.62     29.17 o 
   3   8   1      400.41      369.76     32.90 o 
   4   8   1       37.06       74.31     25.14 o 
   5   8   1     4150.69     3942.79     67.42 o 
   6   8   1       51.88       64.17     40.99 o 
   7   8   1      860.49      873.71     55.30 o 
   8   8   1      127.03      169.60     41.77 o 
  -8   9   1     1038.67     1006.77     53.38 o 
  -7   9   1        0.12       49.88     38.03 o 
  -6   9   1     1510.08     1489.77     58.46 o 
  -5   9   1     1407.71     1354.96     48.80 o 
  -4   9   1      198.47      189.89     19.29 o 
  -3   9   1     2447.12     2348.31     63.55 o 
  -2   9   1     1713.55     1708.43     28.92 o 
  -1   9   1     1273.06     1249.44     34.57 o 
   0   9   1     3282.49     3341.28     72.93 o 
   1   9   1     3199.58     3163.54     82.38 o 
   2   9   1        8.24       35.52     25.50 o 
   3   9   1      856.05      816.61     52.68 o 
   4   9   1       99.00      116.65     31.57 o 
   5   9   1       30.71       63.23     33.47 o 
   6   9   1      447.17      443.78     31.57 o 
   7   9   1     1277.68     1323.24     73.29 o 
   8   9   1        1.66       58.80     34.24 o 
  -7  10   1      198.73      229.10     43.59 o 
  -6  10   1       14.41       66.57     38.17 o 
  -5  10   1      416.09      415.30     46.59 o 
  -4  10   1       27.78       55.17     32.56 o 
  -3  10   1       70.75       83.38     29.81 o 
  -2  10   1     1492.15     1424.89     54.02 o 
  -1  10   1      292.70      304.83     12.39 o 
   0  10   1     2712.69     2581.59     68.20 o 
   1  10   1       42.70       67.06     17.46 o 
   2  10   1       68.68       78.64     23.34 o 
   3  10   1       29.10       70.23     32.02 o 
   4  10   1      880.85      847.70     27.35 o 
   5  10   1        7.57       61.99     35.96 o 
   6  10   1        0.01       56.79     41.92 o 
   7  10   1      139.10      179.84     49.86 o 
  -7  11   1       40.75       87.31     45.58 o 
  -6  11   1       20.67       67.39     33.33 o 
  -5  11   1      118.40      162.91     26.40 o 
  -4  11   1     4050.95     3806.96     93.24 o 
  -3  11   1      703.15      693.65     27.08 o 
  -2  11   1     3400.62     3124.79     46.08 o 
  -1  11   1      151.70      172.44     21.68 o 
   0  11   1     1404.06     1414.03     87.11 o 
   1  11   1      612.53      565.21     70.90 o 
   2  11   1      341.22      371.36     26.79 o 
   3  11   1      318.12      316.19     29.19 o 
   4  11   1       16.29       49.30     35.76 o 
   5  11   1       35.55       69.28     32.56 o 
   6  11   1       60.38      106.41     41.05 o 
   7  11   1        8.40       62.37     41.77 o 
  -7  12   1       75.68      116.84     33.94 o 
  -6  12   1      204.44      260.70     20.13 o 
  -5  12   1       78.17      115.86     29.33 o 
  -4  12   1     1788.64     1704.22     50.13 o 
  -3  12   1      720.18      691.32     38.90 o 
  -2  12   1     1066.09      985.35     23.02 o 
  -1  12   1        2.11       33.76     49.30 o 
   0  12   1     3693.30     3394.63    160.04 o 
   1  12   1      168.87      199.21     67.53 o 
   2  12   1      650.30      625.64     19.51 o 
   3  12   1      394.69      413.84     46.86 o 
   4  12   1     1546.03     1438.90     72.63 o 
   5  12   1      941.28      985.21     56.46 o 
   6  12   1       29.92       87.52     40.47 o 
   7  12   1      448.52      499.53     61.11 o 
  -6  13   1        4.18       42.80     35.46 o 
  -5  13   1      441.04      426.86     21.95 o 
  -4  13   1       98.84      127.13     29.62 o 
  -3  13   1       29.91       48.49     32.49 o 
  -2  13   1       35.61       89.10     16.50 o 
  -1  13   1      196.31      199.88     65.50 o 
   0  13   1       36.78       60.10     55.37 o 
   1  13   1      385.97      440.96     58.75 o 
   2  13   1      105.00      122.62     33.16 o 
   3  13   1      619.82      633.67     45.39 o 
   4  13   1      272.45      289.73     40.03 o 
   5  13   1       36.28      113.32     28.38 o 
   6  13   1      743.41      701.43     47.37 o 
  -6  14   1       52.61      137.44     37.07 o 
  -5  14   1       43.63      112.49     42.53 o 
  -4  14   1       28.25       73.46     33.61 o 
  -3  14   1     2183.56     2129.35     27.01 o 
  -2  14   1      619.74      601.52     19.52 o 
  -1  14   1       49.14       99.27     41.19 o 
   0  14   1     1241.29     1175.66     93.86 o 
   1  14   1      274.87      270.11     79.01 o 
   2  14   1      903.70      781.16     23.97 o 
   3  14   1       73.55       95.52     20.98 o 
   4  14   1      110.45      162.69     39.37 o 
   5  14   1      133.42      176.13     35.65 o 
   6  14   1      207.92      238.48     39.01 o 
  -5  15   1      240.73      248.63     33.19 o 
  -4  15   1      543.91      637.64     63.14 o 
  -3  15   1       61.46      101.55     21.55 o 
  -2  15   1      300.70      316.03     70.90 o 
  -1  15   1     1555.84     1477.51    128.30 o 
   0  15   1       26.18       56.05     71.58 o 
   1  15   1       37.45       83.73     65.50 o 
   2  15   1       70.82      104.67     74.96 o 
   3  15   1      294.58      331.47     43.23 o 
   4  15   1        2.10       53.54     24.74 o 
   5  15   1       56.45      111.57     36.62 o 
  -4  16   1       18.67       64.95     25.11 o 
  -3  16   1       10.40       45.46     21.54 o 
  -2  16   1      245.10      249.85     48.62 o 
  -1  16   1       59.01       91.84     75.63 o 
   0  16   1      644.46      659.07     91.84 o 
   1  16   1       33.50       65.50     64.15 o 
   2  16   1      474.36      496.33     63.48 o 
   3  16   1        9.08       52.09     23.63 o 
   4  16   1      909.69      993.94     75.63 o 
  -3  17   1       28.17      135.73     81.03 o 
  -2  17   1      188.11      252.55     78.33 o 
  -1  17   1       17.86       50.65     60.10 o 
   0  17   1      159.50      173.55     77.66 o 
   1  17   1        5.74       56.05     74.28 o 
   2  17   1      203.62      209.34     43.89 o 
   3  17   1      517.52      542.92    116.82 o 
  -1  18   1       83.80      106.69    101.29 o 
   0  18   1      552.16      553.73    102.64 o 
   1  18   1        9.33       55.37     59.42 o 
  -9   0   2       16.67       66.85     90.49 o 
  -8   0   2        0.52       32.41     68.88 o 
  -7   0   2      818.79      811.01     69.55 o 
  -6   0   2     2390.51     2310.13    120.87 o 
  -5   0   2      493.58      485.53     44.57 o 
  -4   0   2      266.37      336.29     44.57 o 
  -3   0   2     1372.80     1555.17     78.33 o 
  -2   0   2      589.43      821.81    266.06 o 
  -1   0   2     3036.33     3441.22     58.07 o 
   0   0   2       10.38        4.73      7.43 o 
   1   0   2     3818.98     3059.69    160.04 o 
   2   0   2      595.08      646.92     38.49 o 
   3   0   2     2675.53     2680.86     89.81 o 
   4   0   2     4258.69     4289.37     94.54 o 
   5   0   2      934.34      904.20     59.42 o 
   6   0   2       82.08      122.23     41.19 o 
   7   0   2       21.72       66.85     83.06 o 
   8   0   2      292.71      289.02    100.62 o 
   9   0   2       67.47      128.30     52.67 o 
  -9   1   2      146.56      175.44     58.20 o 
  -8   1   2      113.90      148.54     51.15 o 
  -7   1   2       50.57       84.63     36.24 o 
  -6   1   2     1168.34     1134.91     45.81 o 
  -5   1   2      174.26      197.61     25.63 o 
  -4   1   2     2636.46     2917.92     72.92 o 
  -3   1   2       88.14       88.34     11.48 o 
  -2   1   2    64168.13    69120.84   1040.27 o 
  -1   1   2        7.01       17.69      5.62 o 
   0   1   2       23.25       33.49      9.30 o 
   1   1   2      786.79      737.99     21.97 o 
   2   1   2      253.20      318.43     35.57 o 
   3   1   2       38.34       41.06     18.96 o 
   4   1   2     2713.17     2746.10     60.69 o 
   5   1   2        9.24       46.50     37.21 o 
   6   1   2      179.11      186.72     41.30 o 
   7   1   2        3.18       49.32     35.73 o 
   8   1   2       71.15      117.08     46.84 o 
   9   1   2       18.24       78.75     67.69 o 
  -9   2   2        5.27       31.28     40.45 o 
  -8   2   2      135.14      151.59     57.68 o 
  -7   2   2      606.15      606.61     50.09 o 
  -6   2   2      478.07      478.88     32.77 o 
  -5   2   2      178.25      189.94     41.62 o 
  -4   2   2        1.43       16.07     21.82 o 
  -3   2   2     3746.32     3712.42     50.06 o 
  -2   2   2      106.41      118.67     36.80 o 
  -1   2   2     2904.94     3002.87     46.35 o 
   0   2   2     1062.26     1085.49     28.19 o 
   1   2   2    16735.89    17960.38    285.67 o 
   2   2   2      537.41      517.85     28.64 o 
   3   2   2     1737.33     1692.19     58.84 o 
   4   2   2      764.07      789.90     35.62 o 
   5   2   2     1259.01     1233.60     47.07 o 
   6   2   2      710.20      730.97     46.51 o 
   7   2   2        8.14       43.22     36.14 o 
   8   2   2      578.94      543.06     63.74 o 
   9   2   2        0.02       59.67     70.03 o 
  -9   3   2       46.18       71.53     52.15 o 
  -8   3   2      293.51      293.74     40.59 o 
  -7   3   2      223.09      215.99     41.00 o 
  -6   3   2      862.38      893.15     54.81 o 
  -5   3   2       34.20       55.50     31.42 o 
  -4   3   2        0.11       13.14     19.83 o 
  -3   3   2       21.51       30.27     13.82 o 
  -2   3   2       50.69       48.05     15.47 o 
  -1   3   2      591.94      615.12     27.78 o 
   0   3   2       11.53       38.34     10.47 o 
   1   3   2      830.96      850.16     23.48 o 
   2   3   2      360.64      395.81     24.80 o 
   3   3   2      108.19      121.66     29.36 o 
   4   3   2      846.41      836.03     25.15 o 
   5   3   2      684.92      703.33     43.96 o 
   6   3   2       38.39       60.10     54.81 o 
   7   3   2       51.80       72.71     32.97 o 
   8   3   2       74.94      111.85     54.21 o 
   9   3   2      178.54      186.77     60.86 o 
  -9   4   2      106.90      191.42     58.73 o 
  -8   4   2       58.14      117.21     42.14 o 
  -7   4   2      181.12      188.15     39.87 o 
  -6   4   2        0.01       26.71     40.58 o 
  -5   4   2      370.06      371.88     30.77 o 
  -4   4   2      167.99      166.83     26.79 o 
  -3   4   2     7950.39     7508.50     84.63 o 
  -2   4   2      228.47      268.58     18.32 o 
  -1   4   2     3092.89     2998.18     86.77 o 
   0   4   2      732.02      741.45     26.91 o 
   1   4   2    42072.08    45549.76    835.94 o 
   2   4   2      659.34      645.61     29.59 o 
   3   4   2     1903.15     1932.47     48.62 o 
   4   4   2      204.18      231.13     23.34 o 
   5   4   2     1180.72     1134.17     48.18 o 
   6   4   2       78.13       99.45     34.29 o 
   7   4   2       12.59       54.45     49.59 o 
   8   4   2      210.89      241.87     47.45 o 
   9   4   2       52.65      107.60     59.93 o 
  -9   5   2        0.49       60.79     50.77 o 
  -8   5   2      384.17      365.01     56.98 o 
  -7   5   2        0.57       47.25     42.72 o 
  -6   5   2      121.48      148.64     48.94 o 
  -5   5   2     1148.18     1110.99     45.10 o 
  -4   5   2     1668.36     1576.60     61.45 o 
  -3   5   2      645.98      616.49     21.25 o 
  -2   5   2      554.30      586.38     18.16 o 
  -1   5   2       66.30       84.58      8.56 o 
   0   5   2    23134.79    24483.52    525.70 o 
   1   5   2     3819.00     3987.80     60.57 o 
   2   5   2     3285.61     3136.75     60.40 o 
   3   5   2      229.04      224.56     25.47 o 
   4   5   2       90.89       96.50     24.13 o 
   5   5   2     1250.38     1189.35     44.09 o 
   6   5   2      688.48      662.80     60.37 o 
   7   5   2      123.92      142.83     51.75 o 
   8   5   2       33.83       61.19     50.21 o 
  -8   6   2      154.90      205.04     59.71 o 
  -7   6   2       27.52       55.71     52.78 o 
  -6   6   2     1027.69     1011.39     38.72 o 
  -5   6   2        0.26       27.34     37.10 o 
  -4   6   2     8428.62     8299.05     86.80 o 
  -3   6   2      240.92      257.89     21.25 o 
  -2   6   2      145.69      202.46     22.69 o 
  -1   6   2     3048.18     3041.41     86.44 o 
   0   6   2      786.49      893.38     22.62 o 
   1   6   2      456.52      389.08     17.90 o 
   2   6   2    14891.08    15091.82    258.87 o 
   3   6   2      449.47      502.03     25.96 o 
   4   6   2       19.13       41.13     27.86 o 
   5   6   2       24.99       38.60     27.89 o 
   6   6   2     1300.84     1271.32     63.91 o 
   7   6   2       38.77       76.30     50.47 o 
   8   6   2       54.17      100.30     46.25 o 
  -8   7   2       98.47      153.38     48.26 o 
  -7   7   2      256.65      291.21     42.28 o 
  -6   7   2        6.76       40.61     35.75 o 
  -5   7   2     1367.51     1312.12     56.38 o 
  -4   7   2        0.05       36.58     36.41 o 
  -3   7   2      423.71      428.25     25.93 o 
  -2   7   2        0.44       20.34     15.22 o 
  -1   7   2     2887.11     3007.52     31.90 o 
   0   7   2       23.42       38.69      8.10 o 
   1   7   2     2568.21     2725.35     96.23 o 
   2   7   2      219.88      268.30     26.93 o 
   3   7   2     1810.20     1768.41     51.96 o 
   4   7   2      138.17      152.76     37.47 o 
   5   7   2        0.10       29.07     38.26 o 
   6   7   2       12.39       47.72     35.85 o 
   7   7   2      281.31      315.09     56.89 o 
   8   7   2       81.75      110.05     41.95 o 
  -8   8   2       14.55       65.24     44.38 o 
  -7   8   2      951.94      944.78     57.42 o 
  -6   8   2       11.68       50.94     54.89 o 
  -5   8   2        6.08       41.17     21.35 o 
  -4   8   2      180.50      250.46     34.87 o 
  -3   8   2      134.07      158.15     17.83 o 
  -2   8   2     1811.13     1721.39     26.98 o 
  -1   8   2      385.85      405.63     27.08 o 
   0   8   2     1414.56     1496.52     84.75 o 
   1   8   2      317.95      292.08     19.65 o 
   2   8   2      551.03      679.70     31.57 o 
   3   8   2      389.17      333.57     34.65 o 
   4   8   2       28.82       32.18     30.98 o 
   5   8   2     2259.93     2158.39     50.60 o 
   6   8   2      173.84      150.77     23.82 o 
   7   8   2       70.26      102.68     18.53 o 
   8   8   2       98.33      125.27     49.42 o 
  -8   9   2        0.52       53.80     46.46 o 
  -7   9   2      124.00      175.87     31.90 o 
  -6   9   2      246.49      278.35     37.02 o 
  -5   9   2      172.17      199.62     37.15 o 
  -4   9   2      487.14      497.34     37.60 o 
  -3   9   2        5.54       21.78     20.58 o 
  -2   9   2      644.94      622.58     28.22 o 
  -1   9   2     1199.01     1213.42     34.97 o 
   0   9   2     2286.50     2024.89     70.57 o 
   1   9   2       23.69       36.75     18.55 o 
   2   9   2     4756.40     4765.17    142.15 o 
   3   9   2      137.24      148.47     26.42 o 
   4   9   2      906.71      860.07     48.09 o 
   5   9   2      371.67      400.91     44.80 o 
   6   9   2      265.38      277.97     49.60 o 
   7   9   2      143.91      157.33     36.68 o 
   8   9   2       16.69       60.01     33.15 o 
  -7  10   2      172.90      203.28     30.83 o 
  -6  10   2      716.17      760.36     37.15 o 
  -5  10   2     1060.47     1062.31     49.52 o 
  -4  10   2      180.67      189.66     20.89 o 
  -3  10   2      194.29      194.96     21.46 o 
  -2  10   2     1516.45     1487.79     45.27 o 
  -1  10   2     1073.55     1037.90     70.23 o 
   0  10   2     1140.22     1109.48     13.94 o 
   1  10   2     4416.93     4086.91     65.11 o 
   2  10   2     1514.65     1536.70     37.11 o 
   3  10   2     2253.22     2095.76     82.09 o 
   4  10   2      383.60      431.13     41.84 o 
   5  10   2        5.29       33.05     48.69 o 
   6  10   2      417.95      415.36     40.71 o 
   7  10   2        4.40       47.64     30.94 o 
  -7  11   2       13.69       61.39     21.70 o 
  -6  11   2       71.66      115.86     36.14 o 
  -5  11   2      218.64      236.51     26.69 o 
  -4  11   2      266.56      295.28     34.86 o 
  -3  11   2      882.89      832.52     59.09 o 
  -2  11   2      185.12      210.27     28.72 o 
  -1  11   2     7682.31     7397.86     27.99 o 
   0  11   2      503.54      464.59     56.05 o 
   1  11   2     1414.18     1366.76     74.28 o 
   2  11   2     1365.72     1231.59     63.33 o 
   3  11   2      568.11      546.04     48.91 o 
   4  11   2       79.55      106.87     35.37 o 
   5  11   2      289.79      295.17     36.62 o 
   6  11   2     1497.38     1393.44     82.58 o 
   7  11   2        1.83       63.65     36.23 o 
  -7  12   2       17.34       96.36     31.58 o 
  -6  12   2      990.96      984.56     41.92 o 
  -5  12   2       17.48       73.46     25.66 o 
  -4  12   2     1618.67     1574.69     38.33 o 
  -3  12   2      164.18      193.21     37.46 o 
  -2  12   2      512.07      521.65     34.77 o 
  -1  12   2       40.46       59.08     11.53 o 
   0  12   2      975.89      964.30     69.55 o 
   1  12   2      142.99      158.02     15.75 o 
   2  12   2     1712.12     1620.27     45.21 o 
   3  12   2       65.82      109.79     39.08 o 
   4  12   2      364.18      401.96     24.47 o 
   5  12   2        0.61       58.32     39.03 o 
   6  12   2      143.01      189.59     40.99 o 
  -6  13   2      177.47      223.58     26.11 o 
  -5  13   2      239.04      301.21     48.46 o 
  -4  13   2       25.61       84.69     32.54 o 
  -3  13   2       13.13       56.51     33.85 o 
  -2  13   2        0.28       18.23     58.07 o 
  -1  13   2     1230.27     1205.37     66.18 o 
   0  13   2       66.32       91.16     61.45 o 
   1  13   2      644.44      603.02     64.15 o 
   2  13   2     1393.89     1376.81     65.16 o 
   3  13   2      518.17      628.01     48.28 o 
   4  13   2      460.94      454.84     41.14 o 
   5  13   2      458.62      449.60     44.46 o 
   6  13   2       64.19      101.40     43.39 o 
  -6  14   2        0.68       12.88     33.43 o 
  -5  14   2        6.67       45.91     33.39 o 
  -4  14   2      173.53      234.03     31.09 o 
  -3  14   2     1207.48     1089.97     62.08 o 
  -2  14   2      166.13      178.93     31.09 o 
  -1  14   2      183.77      187.73     56.05 o 
   0  14   2       17.92       47.27     72.25 o 
   1  14   2       91.13       99.94     55.37 o 
   2  14   2       13.51       29.04     66.85 o 
   3  14   2      117.24      190.92     43.00 o 
   4  14   2        5.25       42.48     39.31 o 
   5  14   2       53.03      125.46     46.55 o 
  -5  15   2     1437.87     1354.26     57.85 o 
  -4  15   2        0.10       38.96     31.65 o 
  -3  15   2     1092.68     1059.39     43.36 o 
  -2  15   2        0.16       39.84     83.73 o 
  -1  15   2       24.89       54.02     74.96 o 
   0  15   2      689.61      630.71     89.14 o 
   1  15   2      948.46      890.02     87.11 o 
   2  15   2       95.23       91.16     60.78 o 
   3  15   2      994.20      972.88     42.88 o 
   4  15   2        9.95       76.54     25.04 o 
   5  15   2      131.50      197.22     44.63 o 
  -4  16   2     1600.12     1603.11     91.84 o 
  -3  16   2      348.32      405.18     30.57 o 
  -2  16   2      452.43      485.53     76.31 o 
  -1  16   2      222.14      239.05     78.33 o 
   0  16   2      732.74      807.63     94.54 o 
   1  16   2     1080.09      983.21    145.18 o 
   2  16   2     1782.13     1789.49     98.59 o 
   3  16   2      517.13      485.53     91.16 o 
   4  16   2       58.26      137.43     27.62 o 
  -3  17   2      372.81      406.52     74.96 o 
  -2  17   2       60.57      122.90     51.32 o 
  -1  17   2      732.79      681.36     40.52 o 
   0  17   2      351.62      393.69    114.80 o 
   1  17   2      627.55      605.05     88.46 o 
   2  17   2       12.63       56.05     69.55 o 
   3  17   2      213.87      253.90     60.10 o 
  -1  18   2       11.54       42.54     74.28 o 
   0  18   2       60.53       94.54     96.56 o 
   1  18   2      324.21      418.67     70.90 o 
  -9   1   3       74.49      137.60     50.45 o 
  -8   1   3     1512.32     1438.35     62.07 o 
  -7   1   3        0.07       48.40     37.50 o 
  -6   1   3      271.26      278.19     35.45 o 
  -5   1   3      118.15      147.27     32.27 o 
  -4   1   3     5496.00     5500.00    121.12 o 
  -3   1   3       54.16       63.89     18.82 o 
  -2   1   3      435.56      393.09     31.11 o 
  -1   1   3     6196.03     6505.78    147.91 o 
   0   1   3     4143.08     4168.37     97.54 o 
   1   1   3      470.95      444.60     16.22 o 
   2   1   3      230.36      252.52     20.77 o 
   3   1   3     3860.19     3967.12     71.12 o 
   4   1   3        0.01       16.51     34.37 o 
   5   1   3      354.19      353.27     43.12 o 
   6   1   3        0.07       36.96     29.98 o 
   7   1   3       66.49      104.84     42.64 o 
   8   1   3      267.56      309.64     55.55 o 
   9   1   3      104.94      156.39     55.06 o 
  -9   2   3      780.27      816.47     44.32 o 
  -8   2   3      130.74      174.89     48.09 o 
  -7   2   3       63.01      100.14     48.76 o 
  -6   2   3      147.11      158.49     30.38 o 
  -5   2   3     3138.31     3030.86     67.31 o 
  -4   2   3        4.08       13.48     18.86 o 
  -3   2   3      938.00      880.30     27.25 o 
  -2   2   3     5997.48     6380.05     71.24 o 
  -1   2   3     3648.84     3801.18     70.76 o 
   0   2   3    25746.96    26792.40    331.49 o 
   1   2   3     1224.47     1170.86     33.54 o 
   2   2   3      462.15      493.17     22.91 o 
   3   2   3       47.44       59.74     18.68 o 
   4   2   3     2129.94     2034.57     62.08 o 
   5   2   3      503.59      494.52     30.10 o 
   6   2   3      588.49      542.84     47.49 o 
   7   2   3      335.00      354.94     36.82 o 
   8   2   3      745.75      776.11     61.46 o 
   9   2   3        3.21       43.72     56.88 o 
  -9   3   3      497.53      563.66     47.24 o 
  -8   3   3      621.99      555.81     54.11 o 
  -7   3   3        3.67       47.40     38.85 o 
  -6   3   3      222.18      218.92     35.20 o 
  -5   3   3      247.28      246.91     31.21 o 
  -4   3   3        7.50       29.91     17.03 o 
  -3   3   3       60.77       85.35     14.07 o 
  -2   3   3      734.31      771.85     18.23 o 
  -1   3   3        5.46       14.93     16.54 o 
   0   3   3     1093.75     1032.54     31.27 o 
   1   3   3    22382.92    23786.84    504.15 o 
   2   3   3      408.87      454.29     18.66 o 
   3   3   3     4354.09     4634.93    130.74 o 
   4   3   3        0.21       24.33     29.34 o 
   5   3   3     7021.92     6679.43    129.03 o 
   6   3   3      619.95      619.56     61.33 o 
   7   3   3     2078.32     1957.07    117.62 o 
   8   3   3      119.66      150.63     54.16 o 
   9   3   3      202.66      235.15     43.09 o 
  -9   4   3       38.68       64.80     56.72 o 
  -8   4   3       95.07      138.66     50.29 o 
  -7   4   3       23.74       59.91     42.97 o 
  -6   4   3       18.67       38.90     35.96 o 
  -5   4   3       11.32       26.00     27.46 o 
  -4   4   3      195.29      202.31     18.71 o 
  -3   4   3      902.59      921.04     30.64 o 
  -2   4   3     1014.08     1024.54     53.68 o 
  -1   4   3       18.94       30.56     11.64 o 
   0   4   3     2239.77     2220.66     62.13 o 
   1   4   3    10440.86    11029.28    345.41 o 
   2   4   3      106.34      101.33     22.20 o 
   3   4   3      335.22      333.53     30.46 o 
   4   4   3      289.98      272.01     29.34 o 
   5   4   3       22.07       43.51     35.25 o 
   6   4   3      913.98      862.81     45.41 o 
   7   4   3      678.93      678.09     38.93 o 
   8   4   3       21.74       66.26     51.25 o 
  -9   5   3       82.19      111.45     58.88 o 
  -8   5   3      260.78      297.23     65.57 o 
  -7   5   3      162.98      189.71     43.96 o 
  -6   5   3     1086.60     1079.99     31.69 o 
  -5   5   3      831.74      847.25     35.30 o 
  -4   5   3      539.45      505.86     30.79 o 
  -3   5   3        5.30       19.78     19.56 o 
  -2   5   3     1216.10     1253.75     34.80 o 
  -1   5   3      594.76      543.57     16.46 o 
   0   5   3     4028.01     4310.44    140.46 o 
   1   5   3     4160.72     4296.03    118.71 o 
   2   5   3      401.29      343.15     15.49 o 
   3   5   3      480.53      475.07     32.58 o 
   4   5   3      805.43      806.42     29.33 o 
   5   5   3      343.12      353.45     48.32 o 
   6   5   3       33.91       50.90     34.32 o 
   7   5   3      635.47      593.10     54.17 o 
   8   5   3      332.96      346.13     56.82 o 
  -8   6   3      234.97      273.73     38.90 o 
  -7   6   3      115.41      153.70     47.92 o 
  -6   6   3        5.19       48.00     29.61 o 
  -5   6   3       37.25       73.23     32.58 o 
  -4   6   3      844.80      791.61     54.11 o 
  -3   6   3     1611.42     1582.73     39.74 o 
  -2   6   3       17.34       68.08     18.34 o 
  -1   6   3     2643.49     2830.74     80.36 o 
   0   6   3       16.63       29.36     14.72 o 
   1   6   3      830.21      879.28     10.98 o 
   2   6   3     5288.16     5347.03    106.01 o 
   3   6   3      240.41      267.29     34.70 o 
   4   6   3       25.86       47.21     29.68 o 
   5   6   3      150.34      171.51     37.31 o 
   6   6   3     3584.82     3452.70     98.77 o 
   7   6   3       94.95      128.95     44.88 o 
   8   6   3      539.80      537.99     68.89 o 
  -8   7   3      342.95      363.64     40.84 o 
  -7   7   3      331.49      344.91     52.75 o 
  -6   7   3       17.13       82.08     23.21 o 
  -5   7   3       60.13       86.19     26.11 o 
  -4   7   3      694.13      636.86     26.90 o 
  -3   7   3     3963.78     3930.33     75.63 o 
  -2   7   3       64.85       29.37     13.85 o 
  -1   7   3     3885.73     3983.89    111.08 o 
   0   7   3     5486.10     5410.43    158.08 o 
   1   7   3     1188.01     1213.33     30.46 o 
   2   7   3     2936.86     2784.20     48.45 o 
   3   7   3      405.28      439.62     27.97 o 
   4   7   3        5.14       29.52     25.93 o 
   5   7   3      760.80      751.06     41.25 o 
   6   7   3      825.52      844.41     35.04 o 
   7   7   3      575.82      575.96     38.10 o 
   8   7   3      699.29      748.27     51.71 o 
  -8   8   3      200.42      260.84     56.44 o 
  -7   8   3      156.02      184.09     37.20 o 
  -6   8   3       26.46       52.40     35.36 o 
  -5   8   3     1042.04     1045.29     42.33 o 
  -4   8   3     1457.29     1402.06     96.23 o 
  -3   8   3     1559.70     1481.04     41.50 o 
  -2   8   3     1891.92     2021.74     44.59 o 
  -1   8   3     1437.33     1325.74     36.67 o 
   0   8   3     1309.06     1269.11     28.02 o 
   1   8   3     4395.99     4504.46     93.53 o 
   2   8   3     1113.29     1151.45     41.73 o 
   3   8   3      326.83      335.85     38.81 o 
   4   8   3      384.20      370.47     33.06 o 
   5   8   3       10.00       36.19     28.53 o 
   6   8   3      648.02      663.08     56.73 o 
   7   8   3      403.39      421.32     54.63 o 
   8   8   3       34.34       83.78     34.13 o 
  -8   9   3        5.86       66.02     42.88 o 
  -7   9   3        2.19       22.08     53.99 o 
  -6   9   3      467.67      502.78     51.73 o 
  -5   9   3        4.56       38.25     29.51 o 
  -4   9   3       26.94       48.21     22.61 o 
  -3   9   3     3694.67     3502.37     64.49 o 
  -2   9   3     6849.35     6828.90    112.89 o 
  -1   9   3       99.24       88.64     13.66 o 
   0   9   3     3039.62     3052.94    114.80 o 
   1   9   3     2679.97     2607.16     19.28 o 
   2   9   3      256.96      284.02     35.33 o 
   3   9   3       83.08      120.52     29.95 o 
   4   9   3     4027.25     3980.50    106.62 o 
   5   9   3      519.94      490.98     56.32 o 
   6   9   3     3030.37     2953.72    100.06 o 
   7   9   3      249.91      283.61     40.71 o 
  -7  10   3       47.05      101.24     36.35 o 
  -6  10   3       15.87       55.27     33.54 o 
  -5  10   3       45.05       68.36     30.49 o 
  -4  10   3     1663.86     1589.55     30.93 o 
  -3  10   3      717.94      711.16     46.44 o 
  -2  10   3     4116.55     3848.91     74.25 o 
  -1  10   3      836.30      870.57     36.40 o 
   0  10   3      985.73      916.62     23.74 o 
   1  10   3       24.49       62.16     24.75 o 
   2  10   3        0.56       28.63     22.50 o 
   3  10   3      652.27      591.85     38.06 o 
   4  10   3        0.92       46.00     29.85 o 
   5  10   3     1006.51      956.76     31.23 o 
   6  10   3       72.24      107.86     37.85 o 
   7  10   3        1.21       61.41     45.11 o 
  -7  11   3        3.48       57.62     45.45 o 
  -6  11   3      395.68      470.13     32.85 o 
  -5  11   3        4.13       35.09     21.48 o 
  -4  11   3       54.25       90.07     22.15 o 
  -3  11   3       30.94       67.07     21.23 o 
  -2  11   3      344.94      333.05     22.57 o 
  -1  11   3      833.74      762.41     15.19 o 
   0  11   3     2868.91     2817.00     84.75 o 
   1  11   3      315.63      323.04     29.36 o 
   2  11   3     3447.67     3181.69     59.24 o 
   3  11   3       27.88       57.96     29.69 o 
   4  11   3      248.50      260.16     33.15 o 
   5  11   3      166.42      172.33     50.73 o 
   6  11   3        5.60       54.70     30.34 o 
   7  11   3      300.25      331.10     33.33 o 
  -7  12   3        0.58       47.28     31.78 o 
  -6  12   3     1097.10     1049.56     26.24 o 
  -5  12   3       57.54      106.93     30.55 o 
  -4  12   3       12.95       32.28     24.21 o 
  -3  12   3      125.83      157.34     30.77 o 
  -2  12   3      899.28      889.09     23.23 o 
  -1  12   3       50.41       84.37     21.80 o 
   0  12   3     1673.31     1504.52    107.37 o 
   1  12   3       16.14       27.40     15.08 o 
   2  12   3     1174.27     1119.24     50.45 o 
   3  12   3      644.48      631.35     51.67 o 
   4  12   3       10.76       26.39     24.85 o 
   5  12   3      480.83      517.07     47.29 o 
   6  12   3      284.87      285.53     50.80 o 
  -6  13   3       85.21      127.59     28.12 o 
  -5  13   3      628.40      615.91     42.70 o 
  -4  13   3      416.24      407.62     24.10 o 
  -3  13   3      305.52      332.19     34.21 o 
  -2  13   3      690.99      677.98     82.38 o 
  -1  13   3        0.29       24.99     56.05 o 
   0  13   3     1636.29     1640.93    115.47 o 
   1  13   3       25.62       47.87     16.88 o 
   2  13   3       26.55       70.57     18.88 o 
   3  13   3        5.21       36.26     29.60 o 
   4  13   3       68.28      116.73     56.24 o 
   5  13   3       58.16       95.95     41.34 o 
   6  13   3      475.11      461.88     56.38 o 
  -6  14   3      187.14      295.93     35.34 o 
  -5  14   3       24.83       74.81     48.28 o 
  -4  14   3     1209.27     1181.16     39.15 o 
  -3  14   3       77.10       96.49     28.91 o 
  -2  14   3     1835.28     1628.23     61.79 o 
  -1  14   3     1240.57     1283.71     79.01 o 
   0  14   3      281.79      333.59     48.62 o 
   1  14   3     4082.22     3905.81    218.79 o 
   2  14   3      144.02      203.25     35.04 o 
   3  14   3        1.14       42.94     50.11 o 
   4  14   3       34.43       67.81     32.97 o 
   5  14   3       18.78       66.07     41.23 o 
  -5  15   3        1.92       53.86     36.80 o 
  -4  15   3       65.57      100.86     27.24 o 
  -3  15   3      767.51      798.04     23.05 o 
  -2  15   3      619.88      590.94     18.58 o 
  -1  15   3     2150.42     2081.89    107.37 o 
   0  15   3     1263.43     1286.41     61.45 o 
   1  15   3       25.89       54.70     69.55 o 
   2  15   3      201.31      240.40     83.73 o 
   3  15   3      418.38      454.11     29.60 o 
   4  15   3        6.63       94.58     64.05 o 
   5  15   3      219.84      268.35     39.67 o 
  -4  16   3        7.78       73.73     29.04 o 
  -3  16   3      268.19      287.08     21.64 o 
  -2  16   3     1696.23     1627.42     95.89 o 
  -1  16   3      110.97      145.86     69.55 o 
   0  16   3      287.12      303.88     91.84 o 
   1  16   3      165.60      161.39     74.96 o 
   2  16   3      123.42      159.37     93.86 o 
   3  16   3        8.91      102.64     95.21 o 
   4  16   3       64.87       80.46     27.12 o 
  -3  17   3       68.68      104.65     22.62 o 
  -2  17   3       93.84      121.55     68.88 o 
  -1  17   3        1.14       27.01     49.30 o 
   0  17   3      108.94      140.46    115.47 o 
   1  17   3      102.87      174.90     99.27 o 
   2  17   3      589.35      602.35     84.41 o 
   3  17   3      437.79      447.71     72.93 o 
  -1  18   3       65.63      120.20     54.02 o 
   0  18   3      146.01      179.62     74.96 o 
   1  18   3      420.57      432.85    106.02 o 
  -9   0   4        2.21       64.15     56.05 o 
  -8   0   4      438.26      476.07     58.07 o 
  -7   0   4        6.13       35.11     46.59 o 
  -6   0   4      956.95      954.17     72.25 o 
  -5   0   4     2858.82     2755.81     64.15 o 
  -4   0   4    16452.38    16980.56     53.35 o 
  -3   0   4     1627.67     1563.27     73.61 o 
  -2   0   4   340392.38   340060.97    648.27 o 
  -1   0   4      543.41      535.50     28.36 o 
   0   0   4    23425.03    24680.77    530.77 o 
   1   0   4      923.68     1074.37     22.96 o 
   2   0   4    36767.41    38757.63    527.39 o 
   3   0   4      439.98      457.16     42.54 o 
   4   0   4      176.41      151.26     35.79 o 
   5   0   4     3191.23     3025.25    102.64 o 
   6   0   4      497.82      518.61     51.32 o 
   7   0   4     1992.93     1975.19     95.21 o 
   8   0   4       67.02      118.17     83.06 o 
   9   0   4      105.24      141.13     72.25 o 
  -9   1   4       61.31      113.13     50.81 o 
  -8   1   4       60.51      125.55     58.20 o 
  -7   1   4        1.76       58.06     30.30 o 
  -6   1   4      157.53      185.45     30.00 o 
  -5   1   4      979.59      920.75     32.95 o 
  -4   1   4     4228.81     4159.12    105.28 o 
  -3   1   4     3789.39     3677.12     38.73 o 
  -2   1   4      201.25      232.97     19.70 o 
  -1   1   4      652.84      622.04     25.32 o 
   0   1   4     3624.22     3662.59     58.34 o 
   1   1   4     2411.40     2689.11     54.55 o 
   2   1   4     5490.13     5542.41     89.37 o 
   3   1   4       89.67      101.09     19.86 o 
   4   1   4       33.60       40.75     28.93 o 
   5   1   4      568.44      558.31     40.66 o 
   6   1   4     1465.65     1440.80     73.29 o 
   7   1   4        4.96       50.71     41.53 o 
   8   1   4       16.21       74.51     65.44 o 
   9   1   4       33.40      105.39     50.91 o 
  -9   2   4      136.41      189.77     58.07 o 
  -8   2   4       36.18       71.92     32.13 o 
  -7   2   4      102.10      146.12     39.98 o 
  -6   2   4      769.09      758.13     49.95 o 
  -5   2   4      374.51      398.87     29.42 o 
  -4   2   4      561.50      585.29     16.84 o 
  -3   2   4      512.40      488.27     23.55 o 
  -2   2   4     7791.62     8402.47    144.51 o 
  -1   2   4      276.85      258.53     10.64 o 
   0   2   4    10083.67    10493.42    175.86 o 
   1   2   4     1338.21     1381.46     35.37 o 
   2   2   4     1329.27     1427.08     44.21 o 
   3   2   4      177.22      161.89     25.78 o 
   4   2   4       24.73       52.40     26.15 o 
   5   2   4       95.16      145.81     63.69 o 
   6   2   4      100.47      125.02     41.19 o 
   7   2   4     1179.95     1177.22     67.40 o 
   8   2   4        0.61       55.92     46.03 o 
   9   2   4       28.65       89.62     47.24 o 
  -9   3   4       15.89       76.33     52.35 o 
  -8   3   4        4.16       71.44     37.66 o 
  -7   3   4      196.66      240.22     39.25 o 
  -6   3   4      104.77      114.07     49.55 o 
  -5   3   4      397.03      370.89     24.64 o 
  -4   3   4      236.40      236.10     26.91 o 
  -3   3   4      809.44      798.56     23.37 o 
  -2   3   4      636.49      677.74     21.95 o 
  -1   3   4     2022.53     2113.15     44.25 o 
   0   3   4      538.70      543.00     14.03 o 
   1   3   4     3041.86     3053.50     68.54 o 
   2   3   4      403.67      456.81     26.58 o 
   3   3   4      454.91      437.23     26.69 o 
   4   3   4      736.26      724.89     34.04 o 
   5   3   4      121.66      130.19     21.84 o 
   6   3   4      158.33      213.02     41.92 o 
   7   3   4      428.36      445.06     37.10 o 
   8   3   4       46.12       86.39     47.26 o 
  -9   4   4       94.45      158.46     43.16 o 
  -8   4   4       16.57       73.67     34.31 o 
  -7   4   4       22.79       48.90     38.32 o 
  -6   4   4     1517.36     1495.21     40.22 o 
  -5   4   4     1302.55     1209.67     39.09 o 
  -4   4   4     3774.58     3653.59     74.28 o 
  -3   4   4     1288.60     1294.55     32.99 o 
  -2   4   4        5.93       18.20     10.00 o 
  -1   4   4       13.16       31.69     11.98 o 
   0   4   4        4.31       19.24      8.95 o 
   1   4   4        1.44       11.16     16.24 o 
   2   4   4      625.61      743.08     30.46 o 
   3   4   4      402.11      468.29     22.40 o 
   4   4   4     2723.18     2751.42     84.32 o 
   5   4   4       12.15       27.66     26.05 o 
   6   4   4      433.81      425.47     32.97 o 
   7   4   4     1041.65     1015.11     59.21 o 
   8   4   4        1.03       35.90     51.71 o 
  -9   5   4        4.61       48.37     53.39 o 
  -8   5   4       16.62       50.01     43.93 o 
  -7   5   4      158.03      193.13     32.27 o 
  -6   5   4     2180.18     2170.10     61.93 o 
  -5   5   4     4708.27     4602.50    164.43 o 
  -4   5   4     2297.92     1505.12    771.51 o 
  -3   5   4     2522.62     2368.80     51.32 o 
  -2   5   4     1582.47     1605.00     53.35 o 
  -1   5   4      305.80      352.09     18.81 o 
   0   5   4      426.23      417.93     25.96 o 
   1   5   4      308.36      411.35     18.82 o 
   2   5   4      985.31     1077.08     30.73 o 
   3   5   4      519.92      494.90     26.67 o 
   4   5   4      229.37      237.97     26.35 o 
   5   5   4        0.00       26.79     32.44 o 
   6   5   4      185.84      212.72     43.83 o 
   7   5   4      316.83      330.74     41.04 o 
   8   5   4      646.93      644.47     54.70 o 
  -8   6   4        1.50       60.83     58.00 o 
  -7   6   4      352.57      375.94     39.27 o 
  -6   6   4      136.73      149.03     31.90 o 
  -5   6   4     1180.84     1198.54     36.03 o 
  -4   6   4     1764.42     1761.59     30.14 o 
  -3   6   4     1324.37     1290.24     31.90 o 
  -2   6   4     2115.52     1920.24     42.54 o 
  -1   6   4      679.59      724.48     26.91 o 
   0   6   4      146.41      131.85     20.09 o 
   1   6   4       39.83       74.98     13.09 o 
   2   6   4     6742.47     7025.95    188.40 o 
   3   6   4       86.39      107.86     18.60 o 
   4   6   4       89.08      133.42     25.42 o 
   5   6   4       29.93       42.92     31.48 o 
   6   6   4     3037.65     2884.11     91.66 o 
   7   6   4        2.28       45.60     46.08 o 
   8   6   4      135.49      161.95     52.97 o 
  -8   7   4      217.59      212.16     36.00 o 
  -7   7   4      498.40      490.82     35.66 o 
  -6   7   4      240.26      281.93     34.15 o 
  -5   7   4      581.91      578.42     35.94 o 
  -4   7   4      410.05      451.67     32.94 o 
  -3   7   4     1676.68     1576.58     44.13 o 
  -2   7   4      399.02      435.72     27.20 o 
  -1   7   4      683.33      690.46     18.36 o 
   0   7   4     5261.94     5807.18     97.45 o 
   1   7   4     2658.81     2667.59     26.87 o 
   2   7   4     1702.45     1615.78     39.88 o 
   3   7   4       11.27       28.51     33.81 o 
   4   7   4       62.48       82.86     28.10 o 
   5   7   4     1312.79     1239.67     48.42 o 
   6   7   4       60.08      104.28     37.28 o 
   7   7   4      470.63      454.36     42.42 o 
   8   7   4       61.84      102.11     43.47 o 
  -8   8   4       57.51       88.70     52.04 o 
  -7   8   4      350.96      359.04     33.46 o 
  -6   8   4     1121.69     1102.32     44.59 o 
  -5   8   4      657.00      695.92     34.55 o 
  -4   8   4      883.47      853.49     17.71 o 
  -3   8   4     2290.16     2253.91     44.49 o 
  -2   8   4     1559.22     1612.33     22.91 o 
  -1   8   4     1871.83     1791.63     34.13 o 
   0   8   4      679.78      758.77     41.87 o 
   1   8   4      269.09      276.64     20.50 o 
   2   8   4      879.82      800.68     32.30 o 
   3   8   4     4451.14     4312.12    105.41 o 
   4   8   4     1579.62     1545.37     42.57 o 
   5   8   4      159.24      180.83     43.16 o 
   6   8   4      607.12      563.32     62.28 o 
   7   8   4        1.60       46.22     47.90 o 
   8   8   4      283.22      305.95     46.41 o 
  -8   9   4      208.10      226.47     62.55 o 
  -7   9   4      231.08      256.69     27.70 o 
  -6   9   4       22.31       40.89     31.57 o 
  -5   9   4      806.82      744.48     34.70 o 
  -4   9   4       32.52       62.05     20.75 o 
  -3   9   4     1808.37     1780.99     35.32 o 
  -2   9   4      185.06      178.72     25.04 o 
  -1   9   4      479.93      526.07     17.61 o 
   0   9   4        9.73       67.75     19.27 o 
   1   9   4      719.25      692.77     29.71 o 
   2   9   4      217.24      257.30     16.59 o 
   3   9   4     1683.18     1676.31     41.41 o 
   4   9   4      539.74      552.48     33.15 o 
   5   9   4        4.61       19.06     50.62 o 
   6   9   4     1009.45      960.96     57.47 o 
   7   9   4       13.77       57.06     36.54 o 
  -7  10   4        1.03       20.37     35.46 o 
  -6  10   4     1480.90     1384.33     68.71 o 
  -5  10   4     3338.32     3293.20     63.18 o 
  -4  10   4     1589.50     1479.27     24.16 o 
  -3  10   4     3458.19     3233.36     33.10 o 
  -2  10   4      913.82      904.11     35.79 o 
  -1  10   4      855.56      824.81     48.42 o 
   0  10   4      945.28      879.08     13.87 o 
   1  10   4      843.09      820.08     27.17 o 
   2  10   4      633.71      684.65     35.10 o 
   3  10   4        5.84       40.92     36.51 o 
   4  10   4     2752.11     2727.73     87.02 o 
   5  10   4      507.37      512.43     38.36 o 
   6  10   4      175.29      219.02     40.74 o 
   7  10   4      714.92      660.64     56.08 o 
  -7  11   4        0.01       23.13     38.42 o 
  -6  11   4        5.83       33.28     21.72 o 
  -5  11   4      164.46      216.43     23.03 o 
  -4  11   4     4515.10     4389.56     53.09 o 
  -3  11   4     1217.87     1186.22     37.97 o 
  -2  11   4       62.40       83.73     27.18 o 
  -1  11   4      121.36      138.08      9.89 o 
   0  11   4      689.05      657.94     14.55 o 
   1  11   4     1685.73     1679.28     78.33 o 
   2  11   4     6877.18     6622.73     71.41 o 
   3  11   4       36.32       56.35     32.37 o 
   4  11   4     1832.90     1763.05     93.90 o 
   5  11   4      527.54      491.22     36.15 o 
   6  11   4      764.01      722.90     37.72 o 
   7  11   4       48.74      114.08     35.65 o 
  -7  12   4        1.46       64.56     49.32 o 
  -6  12   4      427.58      412.15     48.28 o 
  -5  12   4     1062.88     1056.66     41.47 o 
  -4  12   4       16.07       29.33     32.84 o 
  -3  12   4      364.52      353.95     39.95 o 
  -2  12   4     1233.16     1103.45     42.54 o 
  -1  12   4       22.12       66.68     19.67 o 
   0  12   4       95.23      143.20     15.19 o 
   1  12   4      221.47      221.49     49.97 o 
   2  12   4      331.92      336.77     32.09 o 
   3  12   4       51.16       70.25     30.68 o 
   4  12   4     2026.02     1907.10     88.12 o 
   5  12   4      114.99      183.68     52.23 o 
   6  12   4     1839.26     1701.49     66.98 o 
  -6  13   4        1.02       49.31     31.08 o 
  -5  13   4       50.19      116.31     31.62 o 
  -4  13   4      181.09      195.90     38.11 o 
  -3  13   4      148.47      153.38     27.40 o 
  -2  13   4      116.90      135.57     22.36 o 
  -1  13   4       74.38       87.11     49.30 o 
   0  13   4      733.73      678.66     58.75 o 
   1  13   4        8.16       51.20     16.18 o 
   2  13   4      233.18      286.26     37.70 o 
   3  13   4       91.15      119.96     31.01 o 
   4  13   4      204.26      301.92     43.25 o 
   5  13   4     1104.92     1016.43     60.62 o 
   6  13   4      114.93      167.53     27.86 o 
  -6  14   4       81.67      144.82     44.22 o 
  -5  14   4      123.67      166.59     20.75 o 
  -4  14   4      328.86      376.08     32.95 o 
  -3  14   4       85.40      146.96     39.44 o 
  -2  14   4        9.22       42.32     14.45 o 
  -1  14   4      621.76      575.34     79.01 o 
   0  14   4      280.46      266.06     70.23 o 
   1  14   4      464.84      457.92     24.31 o 
   2  14   4      248.40      292.79     21.03 o 
   3  14   4       78.53       98.69     26.03 o 
   4  14   4       20.28       52.66     31.97 o 
   5  14   4       73.11      143.07     36.35 o 
  -5  15   4      141.86      210.41     46.61 o 
  -4  15   4        5.02       36.00     37.42 o 
  -3  15   4      252.91      300.05     27.84 o 
  -2  15   4      824.13      794.31     32.30 o 
  -1  15   4      112.86      110.07     91.84 o 
   0  15   4     3376.53     3439.20    297.80 o 
   1  15   4        3.38       47.27     64.15 o 
   2  15   4      102.02      119.52     69.55 o 
   3  15   4       44.19      105.98     25.33 o 
   4  15   4      110.31      137.84     36.64 o 
   5  15   4      409.10      512.75     58.97 o 
  -4  16   4       54.78      157.90     61.53 o 
  -3  16   4      336.36      336.76     32.50 o 
  -2  16   4      219.58      213.39     99.27 o 
  -1  16   4     1208.93     1078.42    118.85 o 
   0  16   4       33.60      103.99     64.15 o 
   1  16   4      594.56      582.09     99.27 o 
   2  16   4      128.61      164.09     74.28 o 
   3  16   4      406.46      443.88     26.72 o 
   4  16   4       48.86      103.99     59.42 o 
  -3  17   4        2.35       39.17     56.05 o 
  -2  17   4      104.24      126.28     85.76 o 
  -1  17   4       38.48       74.28     47.94 o 
   0  17   4        0.62       52.00     65.50 o 
   1  17   4       46.30       60.78     68.20 o 
   2  17   4      724.62      717.15    116.82 o 
   3  17   4      667.86      740.78     33.76 o 
  -1  18   4      122.87      172.87     91.84 o 
   0  18   4        5.92       58.75     88.46 o 
  -9   1   5      116.85      171.99     38.71 o 
  -8   1   5      505.26      510.69     47.21 o 
  -7   1   5       24.77       74.37     33.01 o 
  -6   1   5       86.18      115.29     29.96 o 
  -5   1   5        0.06       30.64     17.59 o 
  -4   1   5     6067.43     6104.88     40.22 o 
  -3   1   5        7.42       39.99     15.71 o 
  -2   1   5      959.65      955.88     17.13 o 
  -1   1   5       29.94       36.54     19.90 o 
   0   1   5      290.87      364.42     16.84 o 
   1   1   5      629.80      642.13     23.96 o 
   2   1   5    29894.80    31359.89    338.08 o 
   3   1   5      323.67      307.36     24.56 o 
   4   1   5     8249.46     8382.35     94.05 o 
   5   1   5      145.57      154.64     26.61 o 
   6   1   5     2049.65     1972.55     60.81 o 
   7   1   5        9.15       73.09     50.47 o 
   8   1   5      865.42      850.63     73.74 o 
  -9   2   5      336.72      345.05     50.56 o 
  -8   2   5     1110.78     1103.57     46.53 o 
  -7   2   5      167.67      215.97     29.60 o 
  -6   2   5      763.87      777.78     41.93 o 
  -5   2   5      314.15      287.81     20.95 o 
  -4   2   5      925.96     1002.32     26.42 o 
  -3   2   5     1040.23      970.62     33.72 o 
  -2   2   5      595.28      649.96     23.18 o 
  -1   2   5      312.59      279.73     19.63 o 
   0   2   5     3176.15     3178.67     70.19 o 
   1   2   5     3524.01     3469.28     56.13 o 
   2   2   5     1181.57     1150.09     32.47 o 
   3   2   5     5556.72     5385.63    103.54 o 
   4   2   5     1108.01     1178.74     43.12 o 
   5   2   5      392.06      408.48     40.24 o 
   6   2   5        1.27       44.15     38.93 o 
   7   2   5        0.63       31.68     39.67 o 
   8   2   5      160.40      236.58     56.46 o 
  -9   3   5       45.75       88.34     49.34 o 
  -8   3   5      211.27      263.27     41.21 o 
  -7   3   5     2072.59     2097.15     47.43 o 
  -6   3   5       26.65       70.72     27.87 o 
  -5   3   5      119.72      126.42     22.68 o 
  -4   3   5      220.53      254.59     25.94 o 
  -3   3   5     3229.77     3202.45     90.96 o 
  -2   3   5     3284.68     3395.98     56.12 o 
  -1   3   5      627.04      671.48    130.67 o 
   0   3   5    14578.10    15606.82    244.13 o 
   1   3   5     4387.13     4525.95     72.90 o 
   2   3   5    15073.31    16788.80    213.31 o 
   3   3   5      360.86      405.73     27.20 o 
   4   3   5     3171.79     3455.48    113.88 o 
   5   3   5       73.08      100.40     34.34 o 
   6   3   5        0.30       30.78     36.99 o 
   7   3   5       15.54       48.62     37.24 o 
   8   3   5      160.95      196.07     57.87 o 
  -9   4   5      177.17      225.64     73.62 o 
  -8   4   5     1160.11     1099.64     73.53 o 
  -7   4   5       52.38       85.81     25.35 o 
  -6   4   5       22.76       45.28     34.58 o 
  -5   4   5      585.22      565.88     36.40 o 
  -4   4   5     2739.75     2699.30     82.05 o 
  -3   4   5     1071.17     1073.78     26.02 o 
  -2   4   5        0.77       12.32      7.60 o 
  -1   4   5      491.00      536.95     21.15 o 
   0   4   5      686.21      734.51     16.61 o 
   1   4   5     5321.83     5461.36    111.76 o 
   2   4   5       89.31       91.05     18.16 o 
   3   4   5        0.24       18.02     27.20 o 
   4   4   5      262.33      291.20     33.72 o 
   5   4   5       11.39       38.57     31.73 o 
   6   4   5       70.63       88.18     34.37 o 
   7   4   5        0.00       44.55     45.35 o 
   8   4   5       29.93       72.51     58.33 o 
  -9   5   5       17.46       77.10     53.20 o 
  -8   5   5        0.05       43.09     42.20 o 
  -7   5   5      125.68      151.51     46.89 o 
  -6   5   5      444.84      448.13     36.68 o 
  -5   5   5     1005.64      975.76     51.26 o 
  -4   5   5       34.50       86.66     33.09 o 
  -3   5   5        0.14       17.98     16.18 o 
  -2   5   5     6979.49     7364.40     51.38 o 
  -1   5   5     1019.62     1021.89     34.36 o 
   0   5   5     4318.99     4435.72     95.02 o 
   1   5   5      993.81     1151.75     22.12 o 
   2   5   5     2831.36     3147.64    166.46 o 
   3   5   5     1011.82     1036.03     29.13 o 
   4   5   5     1746.66     1885.68     40.69 o 
   5   5   5     1012.17      980.70     50.96 o 
   6   5   5      388.25      367.18     44.27 o 
   7   5   5      943.14      930.30     55.56 o 
   8   5   5      202.10      253.89     54.52 o 
  -8   6   5      224.95      295.50     37.31 o 
  -7   6   5        9.35        7.76     39.25 o 
  -6   6   5      917.66      915.04     44.49 o 
  -5   6   5       28.44       64.17     31.47 o 
  -4   6   5      193.85      245.55     27.25 o 
  -3   6   5       21.94       49.17     22.23 o 
  -2   6   5      567.23      533.43     26.93 o 
  -1   6   5     7094.16     6834.01    110.21 o 
   0   6   5      631.44      720.10     14.20 o 
   1   6   5     6611.78     6457.83    126.56 o 
   2   6   5      186.37      206.73     22.68 o 
   3   6   5        0.03       13.99     22.98 o 
   4   6   5      313.27      341.41     21.80 o 
   5   6   5      192.77      212.45     44.58 o 
   6   6   5      594.25      579.13     44.69 o 
   7   6   5      157.61      183.15     56.05 o 
   8   6   5       70.41      102.38     52.83 o 
  -8   7   5      378.92      389.86     41.76 o 
  -7   7   5      305.85      328.07     35.09 o 
  -6   7   5       28.18       64.95     31.57 o 
  -5   7   5      222.14      228.00     21.01 o 
  -4   7   5       23.54       34.50     25.48 o 
  -3   7   5     1597.50     1609.52     36.34 o 
  -2   7   5     1126.43     1247.58     39.17 o 
  -1   7   5    10417.58    11016.39     84.81 o 
   0   7   5    12895.38    13715.14    223.52 o 
   1   7   5       20.01       26.21     21.78 o 
   2   7   5     7507.69     7489.42    178.63 o 
   3   7   5      272.37      253.04     23.21 o 
   4   7   5      881.49      871.04     32.92 o 
   5   7   5      215.74      244.77     34.16 o 
   6   7   5        0.05       29.08     37.97 o 
   7   7   5       99.41      143.29     59.44 o 
   8   7   5       21.07       78.49     42.64 o 
  -8   8   5      300.94      345.18     43.12 o 
  -7   8   5      212.06      263.30     32.69 o 
  -6   8   5      218.65      258.27     30.74 o 
  -5   8   5      536.33      535.25     33.54 o 
  -4   8   5      118.03      165.03     25.63 o 
  -3   8   5      544.85      550.58     22.20 o 
  -2   8   5        3.27       13.64     13.48 o 
  -1   8   5       55.16       59.21     24.66 o 
   0   8   5      725.19      654.83     23.98 o 
   1   8   5     3708.78     3569.80     19.88 o 
   2   8   5     3032.46     2922.20     29.71 o 
   3   8   5     4946.27     4931.37    147.55 o 
   4   8   5     1412.97     1237.14    150.59 o 
   5   8   5       56.42       86.02     38.33 o 
   6   8   5      359.51      378.64     43.00 o 
   7   8   5      167.32      205.37     42.97 o 
   8   8   5       10.36       58.44     38.83 o 
  -8   9   5      134.32      180.01     53.72 o 
  -7   9   5      607.04      583.13     46.88 o 
  -6   9   5        2.38       44.95     23.84 o 
  -5   9   5      390.47      398.61     21.46 o 
  -4   9   5       28.55       75.22     33.52 o 
  -3   9   5     1371.28     1243.81     38.49 o 
  -2   9   5      261.16      287.39     20.05 o 
  -1   9   5      118.86      122.40     24.73 o 
   0   9   5       44.16       75.63     11.25 o 
   1   9   5     6614.39     6234.73     33.09 o 
   2   9   5      966.84      983.64     35.64 o 
   3   9   5       27.01       32.13     33.23 o 
   4   9   5      184.63      215.88     36.43 o 
   5   9   5     1301.49     1256.24    147.55 o 
   6   9   5        5.87       43.39     36.67 o 
   7   9   5      124.34      145.89     54.45 o 
  -7  10   5       52.11       88.14     35.02 o 
  -6  10   5       48.10       92.48     27.20 o 
  -5  10   5       30.48       73.40     43.97 o 
  -4  10   5      716.84      679.62     29.85 o 
  -3  10   5      259.29      291.75     26.02 o 
  -2  10   5      217.51      218.54     26.28 o 
  -1  10   5      235.42      210.66     26.21 o 
   0  10   5     4012.63     3779.54    151.94 o 
   1  10   5        7.76       47.63     25.85 o 
   2  10   5     3391.89     3326.58    104.33 o 
   3  10   5        0.89       28.83     35.80 o 
   4  10   5      131.88      133.94     40.58 o 
   5  10   5      319.71      291.24     43.32 o 
   6  10   5      175.92      169.66     40.86 o 
   7  10   5        7.39       52.78     46.13 o 
  -7  11   5        5.54       46.61     32.98 o 
  -6  11   5     1083.40     1006.93     29.34 o 
  -5  11   5      101.73      159.30     22.36 o 
  -4  11   5      410.47      425.38     20.33 o 
  -3  11   5       70.20       94.75     23.53 o 
  -2  11   5     4080.11     3906.43     65.76 o 
  -1  11   5      818.17      740.02     42.63 o 
   0  11   5     2410.40     2337.41     64.15 o 
   1  11   5       35.21       59.60     25.29 o 
   2  11   5       60.29       60.32     20.03 o 
   3  11   5        0.27       34.16     45.72 o 
   4  11   5        5.91       20.76     27.72 o 
   5  11   5        2.77       30.40     33.85 o 
   6  11   5        1.89       36.77     26.93 o 
   7  11   5        1.18       63.45     46.93 o 
  -7  12   5      331.60      364.82     55.48 o 
  -6  12   5      197.14      228.47     43.00 o 
  -5  12   5      354.94      385.75     27.74 o 
  -4  12   5       26.83       72.77     25.35 o 
  -3  12   5      152.04      192.91     32.93 o 
  -2  12   5     2797.67     2553.83     26.90 o 
  -1  12   5      822.36      762.51     12.05 o 
   0  12   5       24.29       33.53     18.91 o 
   1  12   5     2115.18     1942.92     36.71 o 
   2  12   5     3555.53     3384.09     47.63 o 
   3  12   5     1341.00     1302.41     55.31 o 
   4  12   5        6.51       61.32     42.70 o 
   5  12   5        2.88       54.54     48.46 o 
   6  12   5       11.38      130.14     47.09 o 
  -6  13   5      192.94      217.60     28.38 o 
  -5  13   5      119.82      160.45     31.33 o 
  -4  13   5      127.61      153.90     28.06 o 
  -3  13   5      154.72      154.72     20.81 o 
  -2  13   5        2.77       39.94     29.76 o 
  -1  13   5      180.68      205.96     64.83 o 
   0  13   5      220.95      252.84     15.44 o 
   1  13   5       55.11       77.53     29.85 o 
   2  13   5     1144.01     1072.18     27.69 o 
   3  13   5      100.75      177.55     48.93 o 
   4  13   5      466.21      463.57     27.59 o 
   5  13   5      420.27      459.75     41.40 o 
   6  13   5       78.61      154.87     32.83 o 
  -6  14   5       86.86      137.74     30.13 o 
  -5  14   5      254.95      313.17     27.11 o 
  -4  14   5      316.36      340.82     36.84 o 
  -3  14   5      275.16      289.32     26.51 o 
  -2  14   5        0.17       43.51     26.09 o 
  -1  14   5      123.00      153.29     75.63 o 
   0  14   5       39.53       76.31     60.10 o 
   1  14   5      403.79      382.23     19.25 o 
   2  14   5        5.87       15.94     21.33 o 
   3  14   5       69.70      106.74     28.19 o 
   4  14   5     1271.71     1271.86     57.47 o 
   5  14   5        4.23      104.75     45.75 o 
  -5  15   5       58.44      101.63     34.97 o 
  -4  15   5      235.34      241.22     22.24 o 
  -3  15   5      230.09      257.15     41.36 o 
  -2  15   5      256.67      229.42     25.32 o 
  -1  15   5      214.55      208.66     62.13 o 
   0  15   5       55.60       95.89     49.97 o 
   1  15   5      445.99      484.18     31.74 o 
   2  15   5       27.07       61.45     76.31 o 
   3  15   5      199.90      229.59     78.33 o 
   4  15   5      260.22      307.76     26.96 o 
  -4  16   5        8.15       61.25     38.69 o 
  -3  16   5      173.67      194.13     19.78 o 
  -2  16   5      105.58      134.38     80.36 o 
  -1  16   5      136.68      209.34    102.64 o 
   0  16   5      535.84      538.20     87.11 o 
   1  16   5      115.78      150.59     91.16 o 
   2  16   5      358.61      376.67     26.34 o 
   3  16   5      125.04      150.63     24.84 o 
  -3  17   5       10.15       44.91     37.41 o 
  -2  17   5        5.40       76.31     55.37 o 
  -1  17   5       11.80       48.62     80.36 o 
   0  17   5      740.93      700.26    112.10 o 
   1  17   5       96.13      149.24     83.73 o 
   2  17   5       19.37       66.18     74.96 o 
   0  18   5      154.80      178.27     83.73 o 
  -9   0   6       90.39      111.42     57.40 o 
  -8   0   6      345.52      376.13     60.10 o 
  -7   0   6      133.80      129.65     59.42 o 
  -6   0   6     1581.32     1560.57     71.58 o 
  -5   0   6     5315.35     5049.06    112.77 o 
  -4   0   6     4797.83     4705.34     76.31 o 
  -3   0   6     2730.46     2730.83    109.40 o 
  -2   0   6     1235.36     1267.50     18.23 o 
  -1   0   6      785.53      661.77     47.27 o 
   0   0   6      541.97      541.57     38.49 o 
   1   0   6      632.27      700.94     49.30 o 
   2   0   6     9087.50     9435.67    187.05 o 
   3   0   6      785.02      787.38     46.59 o 
   4   0   6     2361.07     2653.85     74.96 o 
   5   0   6       15.16       48.62     76.98 o 
   6   0   6     3919.06     3737.67    170.17 o 
   7   0   6      116.14      158.69     48.62 o 
   8   0   6     7370.54     6869.61    338.31 o 
  -9   1   6       93.14      161.63     45.10 o 
  -8   1   6       35.61       82.32     40.97 o 
  -7   1   6       32.87       67.62     38.88 o 
  -6   1   6     4079.82     3911.25     87.94 o 
  -5   1   6     1028.05      979.18     40.87 o 
  -4   1   6    50961.09    52727.68   1101.04 o 
  -3   1   6     1251.19     1266.96     18.66 o 
  -2   1   6    13873.18    14643.10    140.21 o 
  -1   1   6       17.75       24.99     10.98 o 
   0   1   6      719.34      717.07     30.18 o 
   1   1   6       22.20       35.30     23.34 o 
   2   1   6     1183.76     1320.71     35.94 o 
   3   1   6      212.40      199.97     22.31 o 
   4   1   6      504.08      533.67     24.94 o 
   5   1   6     1858.45     1806.85     53.43 o 
   6   1   6      391.19      377.48     38.59 o 
   7   1   6     1615.80     1609.18     53.24 o 
   8   1   6       21.55       88.17     49.65 o 
  -9   2   6      168.30      208.27     53.05 o 
  -8   2   6       78.61      137.35     50.99 o 
  -7   2   6        5.04       42.04     35.09 o 
  -6   2   6      479.53      486.89     43.81 o 
  -5   2   6      376.24      393.41     31.90 o 
  -4   2   6      939.98      921.89     25.23 o 
  -3   2   6     4755.48     4722.18     82.07 o 
  -2   2   6     1199.18     1279.99     31.70 o 
  -1   2   6     9890.40    10000.13    121.21 o 
   0   2   6      107.24      111.96     14.23 o 
   1   2   6     5352.85     5187.35    109.29 o 
   2   2   6      272.63      379.35     28.91 o 
   3   2   6      898.40      887.08     36.03 o 
   4   2   6     3157.32     3245.24     72.28 o 
   5   2   6      357.94      355.88     30.50 o 
   6   2   6     2574.44     2547.93     79.95 o 
   7   2   6        6.23       37.94     39.29 o 
   8   2   6      715.54      660.68     51.81 o 
  -9   3   6       43.11       73.23     45.12 o 
  -8   3   6       70.20       95.99     41.09 o 
  -7   3   6        1.31       47.22     32.47 o 
  -6   3   6      361.63      367.30     46.01 o 
  -5   3   6        5.14       21.44     18.60 o 
  -4   3   6       36.98       40.20     23.73 o 
  -3   3   6        1.40       15.61     23.36 o 
  -2   3   6      164.81      202.17     15.12 o 
  -1   3   6     2242.98     2415.83    118.85 o 
   0   3   6        9.24       12.82     15.23 o 
   1   3   6      812.51      880.97     27.43 o 
   2   3   6      263.89      360.57     29.24 o 
   3   3   6     2382.11     2424.43     74.81 o 
   4   3   6      301.70      306.07     41.03 o 
   5   3   6      121.43      135.97     31.91 o 
   6   3   6      141.79      163.76     47.57 o 
   7   3   6      708.01      683.77     57.10 o 
   8   3   6      137.94      166.51     65.70 o 
  -9   4   6      226.63      284.21     60.19 o 
  -8   4   6       18.65       55.90     42.88 o 
  -7   4   6      197.47      212.83     37.77 o 
  -6   4   6      372.89      385.36     31.58 o 
  -5   4   6        8.18       42.61     27.09 o 
  -4   4   6      358.27      349.56     28.22 o 
  -3   4   6     4939.18     4826.51    141.13 o 
  -2   4   6       67.82       86.32     16.34 o 
  -1   4   6    21268.98    22241.20    195.83 o 
   0   4   6     1031.51     1067.57     38.43 o 
   1   4   6       24.55       31.55     16.30 o 
   2   4   6       20.87       52.94     23.98 o 
   3   4   6     4351.34     4445.93     96.14 o 
   4   4   6     1528.84     1430.50     47.00 o 
   5   4   6        2.99       27.90     28.47 o 
   6   4   6     2250.90     2139.37     63.26 o 
   7   4   6      156.56      197.72     38.67 o 
   8   4   6        3.99       59.72     48.22 o 
  -9   5   6      115.19      141.39     46.99 o 
  -8   5   6        0.97       84.32     48.06 o 
  -7   5   6       54.42       93.97     36.33 o 
  -6   5   6        0.24       21.05     17.01 o 
  -5   5   6     1024.22     1014.71     32.88 o 
  -4   5   6     2164.80     2145.22     44.14 o 
  -3   5   6     1019.05     1017.79     41.47 o 
  -2   5   6    15222.98    15488.40    183.29 o 
  -1   5   6     2385.81     2489.96     57.56 o 
   0   5   6      544.98      697.18     20.61 o 
   1   5   6      188.03      239.54     18.64 o 
   2   5   6     3263.22     3318.62     80.89 o 
   3   5   6     1429.36     1400.04     46.41 o 
   4   5   6     1827.27     1826.41     64.80 o 
   5   5   6     3326.27     3147.73     82.22 o 
   6   5   6      120.72      140.75     33.38 o 
   7   5   6     3037.71     2853.93     83.44 o 
   8   5   6      169.16      225.98     59.52 o 
  -8   6   6      435.90      491.68     40.71 o 
  -7   6   6       16.47       48.11     43.33 o 
  -6   6   6      507.92      507.37     38.60 o 
  -5   6   6     2020.88     2008.98     30.08 o 
  -4   6   6     1027.34      981.61     22.29 o 
  -3   6   6     6925.26     6634.66    139.20 o 
  -2   6   6        3.85       41.12     16.47 o 
  -1   6   6       55.01      108.74     17.08 o 
   0   6   6     7627.37     7958.11    108.22 o 
   1   6   6     3953.45     4235.79    102.98 o 
   2   6   6      596.38      579.07     30.10 o 
   3   6   6      581.06      566.74     31.21 o 
   4   6   6      863.93      875.58     35.98 o 
   5   6   6      906.25      855.25     36.64 o 
   6   6   6     1395.04     1368.06     55.30 o 
   7   6   6      581.25      580.73     46.25 o 
   8   6   6      596.62      618.59     71.06 o 
  -8   7   6      120.63      177.92     38.60 o 
  -7   7   6      255.35      279.79     34.82 o 
  -6   7   6       21.12       66.18     30.56 o 
  -5   7   6       87.02      112.93     31.49 o 
  -4   7   6       28.68       63.17     40.10 o 
  -3   7   6      366.70      390.44     36.82 o 
  -2   7   6       13.21       24.43     21.23 o 
  -1   7   6     2075.56     2168.00     57.06 o 
   0   7   6      712.52      796.78     29.60 o 
   1   7   6      847.82      837.37     13.43 o 
   2   7   6      145.57      158.95     23.96 o 
   3   7   6      562.93      567.52     33.36 o 
   4   7   6      634.23      662.49     43.80 o 
   5   7   6      584.69      635.90     37.73 o 
   6   7   6      166.42      208.62     38.60 o 
   7   7   6      284.08      293.23     52.72 o 
   8   7   6       37.98       90.46     52.56 o 
  -8   8   6        0.49      109.28     29.86 o 
  -7   8   6      237.74      271.83     60.23 o 
  -6   8   6      150.39      179.93     30.94 o 
  -5   8   6      968.76      973.84     49.97 o 
  -4   8   6     1467.74     1426.62     38.26 o 
  -3   8   6      840.84      775.87     26.42 o 
  -2   8   6      338.03      335.07     22.50 o 
  -1   8   6       19.82       32.41     14.73 o 
   0   8   6      263.16      342.89     17.25 o 
   1   8   6       69.00      115.71     11.93 o 
   2   8   6      389.40      361.76     28.65 o 
   3   8   6     2244.31     2204.90     58.25 o 
   4   8   6     2772.56     2675.73     63.36 o 
   5   8   6       73.64      109.34     37.80 o 
   6   8   6     1049.46     1038.28     47.98 o 
   7   8   6      747.38      703.64     65.96 o 
  -8   9   6       78.95      109.79     39.82 o 
  -7   9   6        7.95       46.83     31.21 o 
  -6   9   6      463.88      477.35     22.36 o 
  -5   9   6      418.40      416.43     28.45 o 
  -4   9   6     3308.85     3184.59    118.51 o 
  -3   9   6     1773.58     1786.85     50.92 o 
  -2   9   6     2211.44     2134.30     74.96 o 
  -1   9   6        1.87       21.43     21.20 o 
   0   9   6     1984.61     1975.47     23.97 o 
   1   9   6      508.23      465.29     13.89 o 
   2   9   6      429.08      433.35     32.47 o 
   3   9   6        8.76       44.51     36.68 o 
   4   9   6     1119.41     1103.75     59.54 o 
   5   9   6      289.31      312.00     36.96 o 
   6   9   6      237.78      250.68     48.36 o 
   7   9   6      731.86      741.79     55.82 o 
  -7  10   6        8.63       65.65     47.43 o 
  -6  10   6      556.98      560.84     36.66 o 
  -5  10   6      546.55      562.53     32.99 o 
  -4  10   6       38.20       56.09     27.20 o 
  -3  10   6     1978.18     1880.46     38.98 o 
  -2  10   6       18.41       46.72     16.98 o 
  -1  10   6     2263.48     2088.84     64.94 o 
   0  10   6     3983.72     4210.61    175.91 o 
   1  10   6      213.31      237.06     26.11 o 
   2  10   6      288.04      291.10     26.45 o 
   3  10   6      264.97      299.78     33.10 o 
   4  10   6     2353.36     2326.16     45.25 o 
   5  10   6       37.70       54.34     32.20 o 
   6  10   6      548.76      517.96     69.28 o 
   7  10   6       57.93      106.98     32.77 o 
  -7  11   6      423.40      388.29     87.77 o 
  -6  11   6       16.98       81.95     35.58 o 
  -5  11   6        5.51       47.33     20.94 o 
  -4  11   6      800.49      810.52     31.39 o 
  -3  11   6     2077.54     1999.02     52.33 o 
  -2  11   6      540.17      499.18     30.50 o 
  -1  11   6      525.24      533.77     35.85 o 
   0  11   6      749.17      676.37     24.03 o 
   1  11   6      641.46      642.32     27.69 o 
   2  11   6       13.24       39.17     22.17 o 
   3  11   6      295.77      287.64     27.86 o 
   4  11   6      586.87      571.60     36.32 o 
   5  11   6      238.28      247.88     28.31 o 
   6  11   6      595.78      609.62     35.28 o 
  -7  12   6       82.58      150.56     41.25 o 
  -6  12   6      380.82      404.18     32.62 o 
  -5  12   6       15.35       44.61     20.99 o 
  -4  12   6       18.92       60.69     26.32 o 
  -3  12   6      169.41      183.68     36.71 o 
  -2  12   6      457.97      486.40     35.95 o 
  -1  12   6        0.14       39.88     16.92 o 
   0  12   6      249.33      229.72     14.19 o 
   1  12   6      158.55      212.46     17.28 o 
   2  12   6      122.02      136.87     18.51 o 
   3  12   6      510.08      495.15     30.26 o 
   4  12   6      301.67      329.81     45.92 o 
   5  12   6      321.18      332.86     62.04 o 
   6  12   6        0.41       99.94     66.85 o 
  -6  13   6      170.17      223.71     42.21 o 
  -5  13   6       82.78      127.27     34.77 o 
  -4  13   6       30.01       67.87     31.18 o 
  -3  13   6       82.40      113.07     25.57 o 
  -2  13   6        8.12       43.49     19.01 o 
  -1  13   6     2226.29     2106.87    128.30 o 
   0  13   6     2004.60     2012.85     76.64 o 
   1  13   6       99.31      124.53     17.18 o 
   2  13   6        2.73       11.19     20.56 o 
   3  13   6     1867.67     1656.59     29.12 o 
   4  13   6     1523.88     1419.29     33.76 o 
   5  13   6      325.63      355.26     30.89 o 
  -5  14   6     1378.26     1283.22     73.94 o 
  -4  14   6       18.58       84.70     34.65 o 
  -3  14   6      199.61      223.06     38.48 o 
  -2  14   6     1235.98     1067.19     38.83 o 
  -1  14   6       46.87       72.25     71.58 o 
   0  14   6      283.42      318.64     24.65 o 
   1  14   6        1.21       54.55     19.13 o 
   2  14   6      314.64      311.30     61.45 o 
   3  14   6       58.95      110.80     23.99 o 
   4  14   6      275.48      336.28     54.99 o 
   5  14   6      442.91      510.84     39.86 o 
  -5  15   6        8.98       46.10     30.96 o 
  -4  15   6      114.21      155.66     25.65 o 
  -3  15   6      833.29      778.45     50.79 o 
  -2  15   6      292.67      298.17     28.36 o 
  -1  15   6       29.23       70.23     64.15 o 
   0  15   6       36.40       88.46     58.07 o 
   1  15   6      206.81      296.78     31.74 o 
   2  15   6       52.40       87.44     22.58 o 
   3  15   6      249.19      330.63     43.81 o 
   4  15   6       17.16      102.01     39.14 o 
  -4  16   6        5.06       74.44     36.65 o 
  -3  16   6      553.38      565.24     36.74 o 
  -2  16   6      120.36      176.92     88.46 o 
  -1  16   6      379.89      382.88     63.48 o 
   0  16   6      231.59      270.11     65.50 o 
   1  16   6      691.35      620.58     87.79 o 
   2  16   6      235.47      307.63     38.49 o 
   3  16   6      288.45      282.60     27.57 o 
  -3  17   6      330.65      297.86     38.49 o 
  -2  17   6      385.07      450.41     77.66 o 
  -1  17   6      107.01      129.65     49.30 o 
   0  17   6       12.93       51.32     89.14 o 
   1  17   6      136.81      177.60     70.90 o 
   2  17   6      623.44      625.98     84.41 o 
  -9   1   7       79.79      141.11     47.16 o 
  -8   1   7       82.31      104.32     28.89 o 
  -7   1   7       38.45       69.92     34.37 o 
  -6   1   7     1839.45     1796.00     64.12 o 
  -5   1   7        3.45        9.17     20.86 o 
  -4   1   7       15.23       39.07     24.31 o 
  -3   1   7     1849.58     1890.54     42.37 o 
  -2   1   7      350.67      370.49     19.79 o 
  -1   1   7     2344.76     2441.74     45.09 o 
   0   1   7        0.27       10.32     13.34 o 
   1   1   7    15840.49    16551.86    347.38 o 
   2   1   7        0.05       14.21     28.92 o 
   3   1   7     1641.77     1769.54     42.77 o 
   4   1   7      182.71      210.35     27.38 o 
   5   1   7      212.62      234.94     49.25 o 
   6   1   7      259.71      261.08     49.97 o 
   7   1   7      146.26      180.12     58.93 o 
   8   1   7      227.22      278.00     58.82 o 
  -9   2   7      246.19      301.81     60.85 o 
  -8   2   7      262.69      300.80     54.36 o 
  -7   2   7     1363.57     1367.86     50.92 o 
  -6   2   7       51.23       74.14     29.22 o 
  -5   2   7      215.54      240.07     26.27 o 
  -4   2   7      823.80      880.90     25.54 o 
  -3   2   7     2693.60     2695.56     70.57 o 
  -2   2   7     1672.29     1836.30     24.88 o 
  -1   2   7       15.17       29.43     11.84 o 
   0   2   7    30409.39    33017.14    975.10 o 
   1   2   7      132.68      166.07     19.10 o 
   2   2   7    26005.90    27457.82    269.11 o 
   3   2   7      367.16      395.50     28.10 o 
   4   2   7     1109.94     1128.90     45.58 o 
   5   2   7      209.68      225.12     30.72 o 
   6   2   7      136.23      162.68     46.99 o 
   7   2   7       24.50       68.93     44.35 o 
   8   2   7      109.95      140.07     50.71 o 
  -9   3   7      179.11      197.95     44.78 o 
  -8   3   7      165.06      206.04     43.18 o 
  -7   3   7      184.68      259.04     44.95 o 
  -6   3   7        7.56       31.38     35.18 o 
  -5   3   7      208.49      217.79     25.19 o 
  -4   3   7     1658.80     1541.68     51.92 o 
  -3   3   7      175.54      170.53     19.10 o 
  -2   3   7      248.82      262.80     14.56 o 
  -1   3   7     3721.15     3853.81     65.61 o 
   0   3   7     5373.72     5665.47    154.69 o 
   1   3   7     1124.33     1052.29     22.67 o 
   2   3   7      153.07      195.83     23.23 o 
   3   3   7    24584.12    24040.26    275.48 o 
   4   3   7     1514.66     1489.08     51.79 o 
   5   3   7     2065.94     2125.56     81.11 o 
   6   3   7        6.60       30.29     36.32 o 
   7   3   7     1542.51     1545.80     56.58 o 
   8   3   7       37.23       89.47     50.84 o 
  -9   4   7      143.24      176.49     48.44 o 
  -8   4   7       75.16       98.89     52.35 o 
  -7   4   7      124.27      147.48     34.72 o 
  -6   4   7        5.73       32.20     29.44 o 
  -5   4   7        1.67       21.60     27.92 o 
  -4   4   7      688.30      673.38     35.58 o 
  -3   4   7      901.98      902.19     29.98 o 
  -2   4   7      644.07      615.24     25.22 o 
  -1   4   7     3209.00     3209.07     60.34 o 
   0   4   7     1762.73     2033.89     51.71 o 
   1   4   7      381.49      398.44     26.73 o 
   2   4   7    11224.28    10288.24   1444.42 o 
   3   4   7       33.51       37.30     23.30 o 
   4   4   7     1738.90     1672.66     36.40 o 
   5   4   7      546.57      568.43     47.86 o 
   6   4   7      399.64      432.29     40.08 o 
   7   4   7       76.14      114.19     44.04 o 
   8   4   7        4.20       40.43     43.59 o 
  -9   5   7       40.15       75.62     46.89 o 
  -8   5   7      315.21      313.85     39.77 o 
  -7   5   7      551.82      520.05     46.79 o 
  -6   5   7        4.84       41.19     39.15 o 
  -5   5   7       63.59       87.29     29.88 o 
  -4   5   7       49.41       63.10     16.61 o 
  -3   5   7       59.36       78.87     37.82 o 
  -2   5   7     3598.44     3625.82     62.50 o 
  -1   5   7      413.06      435.58     17.89 o 
   0   5   7       36.24       97.08     23.52 o 
   1   5   7      305.97      352.26     20.47 o 
   2   5   7     2837.87     2929.81     71.84 o 
   3   5   7     1104.41     1045.40     46.79 o 
   4   5   7       11.82       41.15     28.36 o 
   5   5   7     2452.58     2306.13     85.83 o 
   6   5   7      323.03      325.38     16.54 o 
   7   5   7       96.56      136.72     35.57 o 
   8   5   7      159.23      178.43     44.74 o 
  -8   6   7      244.26      268.32     34.58 o 
  -7   6   7      145.96      175.22     39.13 o 
  -6   6   7      549.22      561.43     38.24 o 
  -5   6   7     1021.40     1022.29     27.78 o 
  -4   6   7      783.66      822.27     26.87 o 
  -3   6   7     1401.42     1510.66     41.72 o 
  -2   6   7     2560.42     2641.98     77.20 o 
  -1   6   7      181.54      164.16     11.59 o 
   0   6   7      105.18      138.32     13.79 o 
   1   6   7       37.48       49.33     24.36 o 
   2   6   7     2932.00     2748.54     63.40 o 
   3   6   7      135.70      142.03     24.50 o 
   4   6   7     8110.68     8029.32    194.83 o 
   5   6   7      410.25      435.14     34.13 o 
   6   6   7      637.03      610.34     42.50 o 
   7   6   7       17.42       65.19     43.21 o 
   8   6   7       71.60       95.01     61.51 o 
  -8   7   7      182.92      235.00     36.28 o 
  -7   7   7       37.73       76.25     32.09 o 
  -6   7   7      820.20      823.15     41.62 o 
  -5   7   7      693.03      709.77     36.20 o 
  -4   7   7       17.38       67.89     22.23 o 
  -3   7   7      173.73      211.97     42.05 o 
  -2   7   7     4398.17     4396.62    101.97 o 
  -1   7   7      501.11      482.27     20.28 o 
   0   7   7      249.13      223.52     38.49 o 
   1   7   7     3747.13     3537.22     40.31 o 
   2   7   7      756.78      753.52     32.20 o 
   3   7   7     6672.99     6691.61    192.12 o 
   4   7   7     1273.88     1298.84     42.91 o 
   5   7   7      679.61      697.33     40.94 o 
   6   7   7      981.87      952.31     45.17 o 
   7   7   7        1.28       42.66     47.37 o 
  -8   8   7        7.61       67.59     35.15 o 
  -7   8   7      851.13      841.20     54.07 o 
  -6   8   7      625.89      645.19     41.53 o 
  -5   8   7       97.35      121.43     31.28 o 
  -4   8   7     1039.89     1139.15     36.99 o 
  -3   8   7     1194.04     1036.07     37.48 o 
  -2   8   7       14.85       36.27     25.78 o 
  -1   8   7      534.14      499.62     25.58 o 
   0   8   7     1789.66     1709.68     14.51 o 
   1   8   7       16.48       31.55     12.83 o 
   2   8   7     6512.35     6252.13     80.31 o 
   3   8   7       30.29       64.67     31.88 o 
   4   8   7     1711.37     1646.46     56.67 o 
   5   8   7      428.17      453.77     41.71 o 
   6   8   7        0.47       40.28     34.44 o 
   7   8   7       27.79       76.70     58.05 o 
  -8   9   7      560.46      604.79     40.58 o 
  -7   9   7       24.14       82.79     48.96 o 
  -6   9   7       72.44       99.19     37.95 o 
  -5   9   7     1423.39     1356.66     42.59 o 
  -4   9   7     4970.15     4821.20    101.81 o 
  -3   9   7        7.37       29.64     23.13 o 
  -2   9   7      201.03      235.81     19.44 o 
  -1   9   7      230.04      240.21     17.13 o 
   0   9   7      519.80      476.75     12.44 o 
   1   9   7     1358.48     1315.37     34.78 o 
   2   9   7     2115.94     2120.65     64.12 o 
   3   9   7     1495.18     1496.08     52.30 o 
   4   9   7     2019.41     2016.53     30.54 o 
   5   9   7      276.38      305.72     37.69 o 
   6   9   7       50.99       83.23     35.85 o 
   7   9   7      133.38      248.59     82.47 o 
  -7  10   7       39.05      158.67     38.06 o 
  -6  10   7     1708.07     1708.45     55.81 o 
  -5  10   7      750.33      764.15     27.17 o 
  -4  10   7     1117.65     1072.68     34.46 o 
  -3  10   7      211.86      216.29     17.32 o 
  -2  10   7        1.30       20.76     23.47 o 
  -1  10   7      851.31      859.87     43.16 o 
   0  10   7       13.57       20.89     12.55 o 
   1  10   7      524.72      548.17     16.93 o 
   2  10   7        1.86       30.69     23.90 o 
   3  10   7     2111.23     2069.66     49.05 o 
   4  10   7      128.94      154.67     38.05 o 
   5  10   7        5.06       40.72     38.72 o 
   6  10   7      350.76      321.91     58.03 o 
   7  10   7      181.04      230.55     36.88 o 
  -7  11   7      131.71      192.22     47.43 o 
  -6  11   7        9.48       14.01     24.70 o 
  -5  11   7       55.86       92.34     35.09 o 
  -4  11   7      243.19      270.46     26.26 o 
  -3  11   7        7.01       46.78     24.80 o 
  -2  11   7      967.48      947.95     25.78 o 
  -1  11   7      580.56      587.44     37.46 o 
   0  11   7     1848.34     1919.28     98.25 o 
   1  11   7     1128.60     1145.10     35.11 o 
   2  11   7      149.57      175.75     19.05 o 
   3  11   7      799.52      782.08     39.39 o 
   4  11   7      135.55      176.72     45.94 o 
   5  11   7      653.82      615.76     75.43 o 
   6  11   7      137.94      146.68     38.58 o 
  -7  12   7        0.11       47.49     28.99 o 
  -6  12   7      132.20      181.25     36.47 o 
  -5  12   7      600.23      619.25     35.18 o 
  -4  12   7      372.76      383.11     30.48 o 
  -3  12   7      122.94      137.32     28.39 o 
  -2  12   7        0.75       40.97     19.33 o 
  -1  12   7        0.30       41.63     23.61 o 
   0  12   7      108.16      131.15     13.98 o 
   1  12   7      983.32      995.39     27.01 o 
   2  12   7      439.39      447.94     20.26 o 
   3  12   7       23.16       30.57     29.99 o 
   4  12   7      521.09      549.99     47.07 o 
   5  12   7      384.32      431.04     41.19 o 
   6  12   7      145.10      192.19     53.66 o 
  -6  13   7        7.72       41.88     27.30 o 
  -5  13   7       59.27      128.84     20.43 o 
  -4  13   7     1423.39     1409.64     27.39 o 
  -3  13   7        5.19       44.70     23.89 o 
  -2  13   7     1844.69     1838.24     59.32 o 
  -1  13   7      554.21      621.06     39.17 o 
   0  13   7       35.25       61.61     17.89 o 
   1  13   7      965.27      992.86     36.18 o 
   2  13   7      181.29      219.42     39.58 o 
   3  13   7      331.57      373.56     33.22 o 
   4  13   7       11.92       83.38     74.01 o 
   5  13   7       31.46       81.26     56.14 o 
  -5  14   7       25.38       91.02     42.18 o 
  -4  14   7      693.52      704.77     42.64 o 
  -3  14   7     1461.32     1411.08     60.98 o 
  -2  14   7       28.57       64.22     24.92 o 
  -1  14   7     1670.67     1680.09    107.37 o 
   0  14   7       11.33       56.42     28.30 o 
   1  14   7      548.89      540.90     70.23 o 
   2  14   7      545.34      563.92     22.80 o 
   3  14   7        2.43       31.77     24.40 o 
   4  14   7        5.06       66.06     29.38 o 
   5  14   7     1170.63     1200.65     84.60 o 
  -5  15   7      522.30      549.66     44.17 o 
  -4  15   7      801.17      818.92     51.84 o 
  -3  15   7      507.99      522.94     45.78 o 
  -2  15   7      850.34      742.90     52.33 o 
  -1  15   7      572.24      553.05     95.21 o 
   0  15   7       43.55       76.12     31.76 o 
   1  15   7      389.72      445.52     42.54 o 
   2  15   7       40.58       93.06     22.83 o 
   3  15   7      420.79      418.67     95.21 o 
   4  15   7      152.98      220.82     73.61 o 
  -4  16   7      742.38      675.27     70.03 o 
  -3  16   7        7.65       26.25     30.05 o 
  -2  16   7       37.30       74.28     72.93 o 
  -1  16   7      501.26      433.53     87.79 o 
   0  16   7      744.20      760.36     79.01 o 
   1  16   7       22.80       75.81     22.79 o 
   2  16   7      396.10      404.17     25.32 o 
   3  16   7      670.00      656.85     30.06 o 
  -2  17   7      458.06      509.16     93.86 o 
  -1  17   7       14.78       58.07     76.98 o 
   0  17   7      286.53      282.27     69.55 o 
   1  17   7       37.84       74.28     91.84 o 
   2  17   7       67.75      115.47     89.81 o 
  -9   0   8      125.65      234.32     58.07 o 
  -8   0   8      734.88      713.09     91.84 o 
  -7   0   8      510.64      529.42     43.22 o 
  -6   0   8       58.10       74.96     34.44 o 
  -5   0   8      406.86      403.14     37.14 o 
  -4   0   8    19574.80    19885.61    416.65 o 
  -3   0   8     1015.09     1018.32     43.22 o 
  -2   0   8      127.16       98.59     24.31 o 
  -1   0   8     2322.21     2343.89     71.58 o 
   0   0   8    22920.13    23559.13    956.87 o 
   1   0   8       91.86       93.19     35.11 o 
   2   0   8      592.27      481.47     31.74 o 
   3   0   8     1650.18     1565.97     77.66 o 
   4   0   8      134.79      165.44     30.39 o 
   5   0   8      376.03      382.88     74.28 o 
   6   0   8       21.25       67.53     82.38 o 
   7   0   8     1235.51     1300.59     83.06 o 
   8   0   8       85.19      122.23     76.98 o 
  -9   1   8       34.39       88.38     52.90 o 
  -8   1   8       91.99      158.02     36.71 o 
  -7   1   8       24.04       62.39     34.34 o 
  -6   1   8       49.77       76.94     29.98 o 
  -5   1   8       40.60       49.50     27.74 o 
  -4   1   8      552.34      565.14     35.84 o 
  -3   1   8     6929.00     7227.96     74.62 o 
  -2   1   8      736.02      806.72     25.99 o 
  -1   1   8     2584.93     2810.15     83.84 o 
   0   1   8     6992.04     7109.23    173.56 o 
   1   1   8      887.00      910.17     32.97 o 
   2   1   8      278.85      374.67     22.79 o 
   3   1   8     1180.61     1118.91     37.58 o 
   4   1   8      168.33      180.42     32.64 o 
   5   1   8        1.82       26.66     29.48 o 
   6   1   8     4564.44     4244.42    116.50 o 
   7   1   8        0.01       48.02     55.96 o 
   8   1   8      964.28     1000.95     44.95 o 
  -9   2   8       27.91       51.37     49.54 o 
  -8   2   8       90.10      128.86     38.94 o 
  -7   2   8       43.20       81.10     35.47 o 
  -6   2   8      289.48      306.51     31.30 o 
  -5   2   8       46.04       65.41     22.02 o 
  -4   2   8       32.65       47.68     19.90 o 
  -3   2   8        0.10       28.37     24.03 o 
  -2   2   8     1457.48     1576.20     34.55 o 
  -1   2   8     1541.19     1467.75     38.40 o 
   0   2   8      171.07      180.39     19.99 o 
   1   2   8       38.83       27.28     16.43 o 
   2   2   8        7.16       20.94     23.83 o 
   3   2   8      208.34      242.75     25.46 o 
   4   2   8      656.10      656.75     34.61 o 
   5   2   8     1090.62     1132.42     37.57 o 
   6   2   8      109.18      171.44     44.18 o 
   7   2   8       40.89       75.20     49.48 o 
   8   2   8      144.71      176.80     46.51 o 
  -9   3   8       11.60       57.08     43.32 o 
  -8   3   8       65.19      107.55     40.47 o 
  -7   3   8       73.06      105.35     30.66 o 
  -6   3   8        4.40       37.85     28.72 o 
  -5   3   8      123.24      147.28     31.42 o 
  -4   3   8     1266.21     1243.59     35.68 o 
  -3   3   8     2248.31     2188.96     62.59 o 
  -2   3   8      155.71      154.37     13.22 o 
  -1   3   8     2685.74     2676.17     58.54 o 
   0   3   8      902.80     1049.37     31.09 o 
   1   3   8     1585.00     1599.43     27.41 o 
   2   3   8     2776.47     2795.98     62.14 o 
   3   3   8      100.70      112.69     25.87 o 
   4   3   8        6.72       35.18     36.31 o 
   5   3   8      601.62      617.93     32.85 o 
   6   3   8      264.95      304.93     35.18 o 
   7   3   8       13.41       63.45     42.88 o 
   8   3   8      269.85      282.52     55.71 o 
  -9   4   8       31.94       83.50     33.46 o 
  -8   4   8      364.38      363.29     66.60 o 
  -7   4   8      400.66      442.13     36.62 o 
  -6   4   8      129.75      135.62     28.94 o 
  -5   4   8        5.67       36.68     38.94 o 
  -4   4   8     2778.34     2686.80     78.67 o 
  -3   4   8      867.94      841.62     49.45 o 
  -2   4   8      976.29      949.34     18.94 o 
  -1   4   8      322.20      354.15     14.76 o 
   0   4   8       24.00       26.73     18.11 o 
   1   4   8      206.07      266.60     19.51 o 
   2   4   8     1787.11     2029.02     53.22 o 
   3   4   8      184.87      177.29     27.58 o 
   4   4   8      391.97      376.70     34.20 o 
   5   4   8       18.16       33.33     34.87 o 
   6   4   8      132.15      157.93     43.17 o 
   7   4   8      386.95      415.06     42.49 o 
   8   4   8      391.93      411.41     52.52 o 
  -9   5   8        4.75       86.67     72.15 o 
  -8   5   8     1148.66     1220.22     69.39 o 
  -7   5   8      355.42      382.68     55.33 o 
  -6   5   8      525.65      553.31     34.98 o 
  -5   5   8      351.62      342.89     27.28 o 
  -4   5   8       53.71       98.92     19.03 o 
  -3   5   8     1643.66     1514.62     43.97 o 
  -2   5   8        1.40       17.95     15.95 o 
  -1   5   8        0.27       10.94     13.48 o 
   0   5   8      808.43      850.77     38.38 o 
   1   5   8       81.38      138.20     13.51 o 
   2   5   8      857.03      796.94     26.57 o 
   3   5   8      867.97      859.76     33.74 o 
   4   5   8      237.26      258.76     34.60 o 
   5   5   8      860.70      817.37     57.92 o 
   6   5   8       29.27       70.84     38.83 o 
   7   5   8       84.40      127.08     36.99 o 
   8   5   8     1198.48     1185.99     69.16 o 
  -8   6   8       44.86      111.79     50.91 o 
  -7   6   8      329.28      304.42     84.11 o 
  -6   6   8       51.93       85.37     33.25 o 
  -5   6   8       35.83       98.68     26.34 o 
  -4   6   8       55.53      106.20     17.36 o 
  -3   6   8      440.10      452.51     28.92 o 
  -2   6   8     1206.37     1162.45     26.76 o 
  -1   6   8        5.79       25.79     16.11 o 
   0   6   8     2941.24     2994.78     67.08 o 
   1   6   8      294.15      307.40     17.08 o 
   2   6   8      214.21      175.11     25.31 o 
   3   6   8      125.04      126.86     26.35 o 
   4   6   8     4754.30     4522.09    113.15 o 
   5   6   8      969.33      943.80     46.25 o 
   6   6   8      118.14      132.45     33.33 o 
   7   6   8      871.58      860.12     32.40 o 
   8   6   8       15.12       66.99     62.08 o 
  -8   7   8      499.88      543.02     28.05 o 
  -7   7   8       50.88       98.75     36.82 o 
  -6   7   8      442.76      472.26     38.75 o 
  -5   7   8      263.49      273.40     29.77 o 
  -4   7   8      263.40      286.03     22.36 o 
  -3   7   8       10.40       34.72     23.49 o 
  -2   7   8     6107.96     6193.95    160.38 o 
  -1   7   8      397.18      362.97     27.62 o 
   0   7   8     1447.98     1407.26     42.85 o 
   1   7   8     1476.17     1475.64     15.87 o 
   2   7   8     1055.87     1062.07     30.49 o 
   3   7   8     1193.21     1108.34     31.89 o 
   4   7   8        0.43       18.24     29.36 o 
   5   7   8      279.42      283.68     40.05 o 
   6   7   8      449.77      487.02     53.05 o 
   7   7   8      105.70      136.80     45.83 o 
  -8   8   8      110.58      154.19     34.85 o 
  -7   8   8      542.86      535.60     34.13 o 
  -6   8   8       14.67       67.50     39.91 o 
  -5   8   8     1237.14     1212.12     48.15 o 
  -4   8   8      124.66      143.36     40.93 o 
  -3   8   8        0.02       27.62     26.61 o 
  -2   8   8        5.41       24.61     25.46 o 
  -1   8   8     2198.00     2209.58     36.54 o 
   0   8   8     4799.87     4628.13     74.52 o 
   1   8   8     2494.41     2256.18     35.11 o 
   2   8   8      933.95      841.22     43.07 o 
   3   8   8      147.30      163.70     37.08 o 
   4   8   8       21.42       55.68     27.30 o 
   5   8   8       35.90       76.90     45.11 o 
   6   8   8      323.03      310.34     57.07 o 
   7   8   8       23.36       52.24     35.32 o 
  -8   9   8        9.79       78.38     47.35 o 
  -7   9   8        4.53       63.69     35.85 o 
  -6   9   8       26.14      105.64     38.28 o 
  -5   9   8       10.30       52.78     36.25 o 
  -4   9   8       78.08      116.82     33.82 o 
  -3   9   8      245.04      231.71     24.03 o 
  -2   9   8     1347.74     1425.69     36.46 o 
  -1   9   8     1988.90     1876.83     69.60 o 
   0   9   8        4.89       38.39     14.52 o 
   1   9   8     1658.07     1554.27     18.42 o 
   2   9   8       44.16       76.63     39.22 o 
   3   9   8      177.27      226.16     40.79 o 
   4   9   8        5.97       31.26     42.74 o 
   5   9   8      263.16      280.84     46.41 o 
   6   9   8      394.98      343.45     61.73 o 
   7   9   8      116.77      182.84     34.85 o 
  -7  10   8     1189.13     1162.83     39.09 o 
  -6  10   8       18.14       59.64     36.25 o 
  -5  10   8      433.80      447.24     31.35 o 
  -4  10   8      625.95      628.57     42.28 o 
  -3  10   8     1018.78      973.43     36.23 o 
  -2  10   8     3448.49     3327.14     80.02 o 
  -1  10   8      573.59      567.89     34.32 o 
   0  10   8     1222.94     1222.85     27.35 o 
   1  10   8      182.04      210.25     14.94 o 
   2  10   8     6526.52     6393.14    140.46 o 
   3  10   8      317.40      344.28     26.00 o 
   4  10   8      161.78      180.40     35.40 o 
   5  10   8       12.63       50.61     39.74 o 
   6  10   8       11.95       32.00     52.63 o 
  -7  11   8       76.12      123.55     45.05 o 
  -6  11   8     1693.26     1584.52     54.19 o 
  -5  11   8        0.18       51.59     37.94 o 
  -4  11   8       18.24       58.66     28.49 o 
  -3  11   8     2183.55     2041.29     28.10 o 
  -2  11   8      241.68      235.47     23.94 o 
  -1  11   8      875.84      785.57     47.01 o 
   0  11   8     5896.31     5889.68     43.60 o 
   1  11   8      946.74      975.93     42.88 o 
   2  11   8     1227.80     1207.74     38.34 o 
   3  11   8      388.33      455.52     35.48 o 
   4  11   8      567.59      649.88     58.72 o 
   5  11   8        5.27       72.68     58.40 o 
   6  11   8       34.17       78.61     41.91 o 
  -6  12   8        4.26       47.68     27.74 o 
  -5  12   8      116.83      170.31     24.30 o 
  -4  12   8      187.13      216.48     31.90 o 
  -3  12   8       99.12      136.51     21.47 o 
  -2  12   8       56.70       81.69     25.11 o 
  -1  12   8        1.20       24.28     18.60 o 
   0  12   8        1.58       35.79     14.99 o 
   1  12   8       47.07       93.44     18.12 o 
   2  12   8     2739.56     2728.56    102.98 o 
   3  12   8       13.06       50.91     43.12 o 
   4  12   8     1112.31     1109.14     67.90 o 
   5  12   8        9.03       81.02     34.55 o 
   6  12   8       41.73      122.47     39.87 o 
  -6  13   8        4.46       63.71     32.30 o 
  -5  13   8       24.62       88.99     24.70 o 
  -4  13   8      746.72      716.31     33.13 o 
  -3  13   8       22.47       77.35     25.29 o 
  -2  13   8     1756.04     1642.00     50.18 o 
  -1  13   8       12.53       53.22     22.49 o 
   0  13   8      416.52      420.70     80.36 o 
   1  13   8       17.85       67.46     17.13 o 
   2  13   8       44.65       67.23     21.48 o 
   3  13   8      689.85      721.95     26.56 o 
   4  13   8       10.01       68.86     50.57 o 
   5  13   8        0.41       53.72     39.16 o 
  -5  14   8        1.80       31.48     23.63 o 
  -4  14   8      306.17      318.11     32.30 o 
  -3  14   8       45.23       95.72     26.91 o 
  -2  14   8      869.12      754.26     61.11 o 
  -1  14   8       98.66      125.60     49.97 o 
   0  14   8      103.20      134.01     18.63 o 
   1  14   8      139.34      192.09     25.66 o 
   2  14   8      164.69      213.35     22.81 o 
   3  14   8        6.14       34.04     24.71 o 
   4  14   8      545.48      559.80     32.97 o 
   5  14   8      567.43      608.43     75.63 o 
  -5  15   8       84.33      145.22     25.05 o 
  -4  15   8      319.66      338.80     53.33 o 
  -3  15   8       42.69       88.37     29.38 o 
  -2  15   8     1243.00     1031.35    108.72 o 
  -1  15   8        1.53       24.99     62.13 o 
   0  15   8        4.89       42.44     16.25 o 
   1  15   8      102.88      165.71     26.00 o 
   2  15   8       16.22       44.83     23.15 o 
   3  15   8     2036.23     2005.44     87.45 o 
   4  15   8        0.22       98.92     44.49 o 
  -4  16   8      477.33      459.69     35.48 o 
  -3  16   8      648.73      637.46     91.16 o 
  -2  16   8        0.02       64.15     76.98 o 
  -1  16   8      263.46      294.42    122.90 o 
   0  16   8      307.58      324.13     81.03 o 
   1  16   8      429.51      470.61     34.78 o 
   2  16   8      396.84      405.23     26.37 o 
   3  16   8      485.17      543.73     47.27 o 
  -2  17   8       91.27      155.99     78.33 o 
  -1  17   8       83.90      113.45     72.25 o 
   0  17   8     1139.83     1150.00     60.10 o 
   1  17   8     1234.50     1248.78     37.14 o 
  -9   1   9       98.73      129.26     39.01 o 
  -8   1   9      360.75      316.46     48.11 o 
  -7   1   9       27.81       64.46     33.36 o 
  -6   1   9     3337.12     3102.10     77.50 o 
  -5   1   9      197.42      199.23     35.25 o 
  -4   1   9      370.16      392.31     21.95 o 
  -3   1   9     1312.92     1313.84     45.18 o 
  -2   1   9      700.92      721.89     42.40 o 
  -1   1   9      521.07      553.07     28.98 o 
   0   1   9     9436.01     9464.99    215.75 o 
   1   1   9     1713.68     1690.90     54.32 o 
   2   1   9      830.59      970.57     34.90 o 
   3   1   9       40.89       60.33     21.68 o 
   4   1   9     7507.98     7337.67    243.78 o 
   5   1   9       71.36       90.95     27.50 o 
   6   1   9     1189.63     1161.96     33.10 o 
   7   1   9      550.25      570.62     56.93 o 
   8   1   9       63.74      173.08     71.71 o 
  -9   2   9       43.80      115.66     50.72 o 
  -8   2   9        2.78       37.01     34.23 o 
  -7   2   9      489.96      517.55     26.90 o 
  -6   2   9      251.57      236.97     42.11 o 
  -5   2   9      406.99      411.08     42.49 o 
  -4   2   9     1707.88     1643.33     35.70 o 
  -3   2   9      130.82      155.47     20.19 o 
  -2   2   9     3244.40     3215.24     53.35 o 
  -1   2   9      262.54      230.61     23.98 o 
   0   2   9      121.24      127.73     19.79 o 
   1   2   9     1216.42     1355.99     43.22 o 
   2   2   9     1710.01     1777.13     54.35 o 
   3   2   9     3122.60     3145.95     84.28 o 
   4   2   9      146.54      147.47     30.98 o 
   5   2   9        2.24       25.78     43.26 o 
   6   2   9      246.28      281.96     51.16 o 
   7   2   9      332.26      374.72     59.41 o 
   8   2   9       45.61      112.84     57.72 o 
  -9   3   9       44.52       84.16     43.89 o 
  -8   3   9      252.61      260.98     38.43 o 
  -7   3   9       18.83       54.84     38.33 o 
  -6   3   9      227.20      240.70     24.54 o 
  -5   3   9       35.14       72.69     29.01 o 
  -4   3   9     2008.15     1966.90     64.32 o 
  -3   3   9     2842.38     2787.42     37.69 o 
  -2   3   9     2381.59     2281.55     59.20 o 
  -1   3   9     3806.89     3863.84     68.96 o 
   0   3   9       82.07       77.90     17.74 o 
   1   3   9      577.64      654.30     22.57 o 
   2   3   9      510.86      373.60     27.58 o 
   3   3   9        0.91       18.53     25.25 o 
   4   3   9      446.94      431.54     36.25 o 
   5   3   9       13.52       62.52     35.51 o 
   6   3   9      251.85      276.23     45.11 o 
   7   3   9       40.62       70.57     36.51 o 
   8   3   9       72.64      145.77     51.83 o 
  -9   4   9       45.30      107.44     49.32 o 
  -8   4   9        9.87       72.93     46.79 o 
  -7   4   9       38.48       59.23     49.51 o 
  -6   4   9      170.43      190.49     32.16 o 
  -5   4   9      160.55      192.58     29.02 o 
  -4   4   9     1230.24     1200.05     45.45 o 
  -3   4   9     1303.81     1375.13     56.39 o 
  -2   4   9      230.77      219.15     10.51 o 
  -1   4   9      739.18      754.29     23.52 o 
   0   4   9        1.11       25.17     24.13 o 
   1   4   9     3025.51     3305.87     75.97 o 
   2   4   9     1238.64     1244.33     46.79 o 
   3   4   9       29.90       54.42     28.96 o 
   4   4   9      139.03      145.86     29.17 o 
   5   4   9      162.64      196.91     50.36 o 
   6   4   9       14.88       55.48     43.21 o 
   7   4   9        4.81       32.70     37.20 o 
   8   4   9        1.20       71.94     40.58 o 
  -8   5   9       26.01       84.72     48.93 o 
  -7   5   9      115.42      141.23     37.58 o 
  -6   5   9       31.37       50.80     32.61 o 
  -5   5   9      418.62      433.66     35.55 o 
  -4   5   9     1952.37     1957.28     71.62 o 
  -3   5   9      657.22      654.97     28.53 o 
  -2   5   9     1407.43     1401.68     28.36 o 
  -1   5   9     1079.89     1176.10     27.69 o 
   0   5   9     1902.13     1965.51     33.83 o 
   1   5   9      778.97      797.53     26.54 o 
   2   5   9     3519.79     3774.53     63.48 o 
   3   5   9     1737.18     1730.12     71.04 o 
   4   5   9       12.92       45.34     36.53 o 
   5   5   9     1300.70     1297.14     66.46 o 
   6   5   9      173.69      188.62     43.41 o 
   7   5   9       29.10       72.51     38.55 o 
   8   5   9       24.05       65.88     50.94 o 
  -8   6   9       20.44       93.79     45.84 o 
  -7   6   9      223.97      237.25     48.13 o 
  -6   6   9       91.98      138.69     26.93 o 
  -5   6   9      324.88      327.44     35.84 o 
  -4   6   9      791.90      757.22     43.33 o 
  -3   6   9     3929.31     3727.26    102.37 o 
  -2   6   9      534.41      514.25     29.48 o 
  -1   6   9      783.91      715.55     30.72 o 
   0   6   9        0.51       22.74     22.48 o 
   1   6   9     3733.64     3678.24     99.03 o 
   2   6   9      199.98      255.28     32.21 o 
   3   6   9      653.55      689.32     46.06 o 
   4   6   9     1215.82     1230.66     60.50 o 
   5   6   9        0.47       27.69     34.36 o 
   6   6   9       34.92       62.71     38.32 o 
   7   6   9       77.48      101.33     29.84 o 
  -8   7   9       78.63      180.56     40.02 o 
  -7   7   9      387.86      391.15     42.56 o 
  -6   7   9       12.77       42.50     40.81 o 
  -5   7   9     1529.46     1495.42     37.29 o 
  -4   7   9      437.81      498.75     28.01 o 
  -3   7   9     6978.50     6802.90    251.20 o 
  -2   7   9     2966.22     3119.75    107.71 o 
  -1   7   9        1.86       21.75     27.19 o 
   0   7   9        1.44       13.01     26.42 o 
   1   7   9       16.79       29.91     18.62 o 
   2   7   9     1934.36     1982.88     32.91 o 
   3   7   9      398.96      419.08     35.17 o 
   4   7   9     1222.38     1329.45     67.19 o 
   5   7   9      342.29      358.39     43.78 o 
   6   7   9       54.14      100.12     31.24 o 
   7   7   9      476.98      467.11     39.74 o 
  -8   8   9       31.51      109.97     43.15 o 
  -7   8   9      232.15      253.21     33.81 o 
  -6   8   9      222.25      264.33     36.43 o 
  -5   8   9      232.91      237.95     29.85 o 
  -4   8   9     1806.80     1721.28     48.35 o 
  -3   8   9       15.90       31.75     31.75 o 
  -2   8   9     2732.36     2581.97     89.03 o 
  -1   8   9      261.64      277.03     22.34 o 
   0   8   9     3603.41     3497.32     56.31 o 
   1   8   9        0.10       21.57     19.67 o 
   2   8   9     3926.66     3695.74     87.75 o 
   3   8   9     1407.20     1382.94     49.34 o 
   4   8   9     1745.30     1773.41     50.31 o 
   5   8   9      202.20      226.30     51.78 o 
   6   8   9        0.02       37.11     37.21 o 
   7   8   9      129.13      184.60     60.37 o 
  -8   9   9       59.87      129.23     57.58 o 
  -7   9   9       20.32       75.58     52.36 o 
  -6   9   9      258.88      303.19     37.76 o 
  -5   9   9      182.65      252.42     37.31 o 
  -4   9   9      101.08       97.79     24.48 o 
  -3   9   9      495.74      472.92     42.72 o 
  -2   9   9        5.44       36.52     27.74 o 
  -1   9   9     6970.62     6497.91    201.18 o 
   0   9   9       95.01      109.12     13.07 o 
   1   9   9       27.09       43.90     14.78 o 
   2   9   9      608.58      605.02     30.07 o 
   3   9   9      724.26      725.79     36.24 o 
   4   9   9        1.00       27.38     31.77 o 
   5   9   9      417.46      430.64     52.93 o 
   6   9   9     1604.88     1524.38     63.48 o 
   7   9   9       22.34       59.36     36.80 o 
  -7  10   9      285.86      314.77     31.06 o 
  -6  10   9      199.88      228.67     53.04 o 
  -5  10   9      761.89      744.24     36.95 o 
  -4  10   9      100.26      135.27     21.61 o 
  -3  10   9       57.48       64.57     25.24 o 
  -2  10   9     5398.92     5273.97    187.05 o 
  -1  10   9      357.04      366.24     25.76 o 
   0  10   9     3274.51     3067.05     63.81 o 
   1  10   9        1.51       10.00     15.62 o 
   2  10   9      731.81      743.50     20.58 o 
   3  10   9      374.48      383.15     30.14 o 
   4  10   9     1599.35     1584.44     61.17 o 
   5  10   9      425.89      450.07     51.07 o 
   6  10   9      711.42      694.83     60.64 o 
  -7  11   9       47.19      126.16     32.58 o 
  -6  11   9       60.53      103.59     27.50 o 
  -5  11   9       19.94       46.63     25.29 o 
  -4  11   9     2412.46     2292.06     55.61 o 
  -3  11   9       52.98       78.16     23.11 o 
  -2  11   9     1001.21      990.97     45.22 o 
  -1  11   9      175.43      223.92     33.94 o 
   0  11   9       78.16       83.43     18.23 o 
   1  11   9      100.97      103.85     15.54 o 
   2  11   9      929.06      953.58     27.01 o 
   3  11   9      386.19      425.63     29.67 o 
   4  11   9      529.12      516.85     74.93 o 
   5  11   9       26.65       72.03     35.64 o 
   6  11   9        8.37       67.12     39.08 o 
  -6  12   9       21.25       74.99     51.07 o 
  -5  12   9      128.84      171.26     31.92 o 
  -4  12   9      207.45      209.35     23.43 o 
  -3  12   9      127.34      151.12     35.16 o 
  -2  12   9      447.95      477.78     39.53 o 
  -1  12   9      419.97      425.91     25.18 o 
   0  12   9     2228.61     2236.64     45.24 o 
   1  12   9        7.44       27.66     29.36 o 
   2  12   9      172.75      210.67     19.65 o 
   3  12   9     1160.30     1281.52     48.80 o 
   4  12   9       24.85       92.97     33.10 o 
   5  12   9      124.70      189.88     47.69 o 
  -6  13   9      181.08      226.13     31.50 o 
  -5  13   9      103.83      162.96     24.50 o 
  -4  13   9       25.03       76.15     28.63 o 
  -3  13   9     1832.18     1718.44     38.91 o 
  -2  13   9      116.94      112.76     11.35 o 
  -1  13   9      487.07      528.87     26.53 o 
   0  13   9      147.01      166.81     15.87 o 
   1  13   9       54.59       93.49     32.45 o 
   2  13   9       45.36      105.54     21.96 o 
   3  13   9      665.38      790.58     60.78 o 
   4  13   9      277.62      336.30     40.94 o 
   5  13   9      201.69      267.05     36.94 o 
  -5  14   9      422.02      456.87     25.38 o 
  -4  14   9      936.02      979.00     57.11 o 
  -3  14   9       19.32       69.17     36.76 o 
  -2  14   9       52.27       93.93     26.86 o 
  -1  14   9      169.02      214.26     25.69 o 
   0  14   9       21.73       72.96     31.22 o 
   1  14   9       47.23      103.85     19.35 o 
   2  14   9     2049.46     2037.21     80.70 o 
   3  14   9        3.70       66.58     25.38 o 
   4  14   9     1343.42     1373.09     34.84 o 
  -4  15   9      186.95      215.73     56.46 o 
  -3  15   9      262.64      342.31     28.05 o 
  -2  15   9      204.19      162.11     32.08 o 
  -1  15   9      207.28      207.23     14.42 o 
   0  15   9       13.42       99.50     32.41 o 
   1  15   9      559.90      628.80     37.14 o 
   2  15   9       86.87      155.27     25.07 o 
   3  15   9      454.45      492.28    124.93 o 
  -3  16   9       18.86       91.16     89.14 o 
  -2  16   9      110.23      139.11     88.46 o 
  -1  16   9       13.20       54.70     92.51 o 
   0  16   9       79.72       91.92     20.97 o 
   1  16   9        7.06       46.00     23.03 o 
   2  16   9      315.92      384.20     32.08 o 
  -2  17   9       98.84      128.30     96.56 o 
  -1  17   9       14.12       64.15     55.37 o 
   0  17   9      285.99      289.02     72.93 o 
   1  17   9      368.58      451.59     52.67 o 
  -9   0  10       73.22      110.07     64.15 o 
  -8   0  10     1373.41     1287.76     74.28 o 
  -7   0  10     1225.53     1342.45    101.97 o 
  -6   0  10     2178.97     2183.85     92.51 o 
  -5   0  10       50.73       66.85     39.17 o 
  -4   0  10       83.87      106.02     44.57 o 
  -3   0  10     1424.11     1517.35     33.76 o 
  -2   0  10      313.21      274.84     26.34 o 
  -1   0  10       59.34       72.93     27.69 o 
   0   0  10     8992.96     8884.65    148.56 o 
   1   0  10     3695.59     3705.93     81.71 o 
   2   0  10     2084.33     2337.82     91.84 o 
   3   0  10     1746.37     1796.24     81.71 o 
   4   0  10     1928.56     1890.11     55.37 o 
   5   0  10       23.75       60.78     70.90 o 
   6   0  10     4452.71     4169.17    164.77 o 
   7   0  10        5.58       47.94     43.22 o 
   8   0  10       63.14      143.16     72.93 o 
  -9   1  10      250.39      315.69     62.00 o 
  -8   1  10     1389.52     1236.16     54.60 o 
  -7   1  10      945.49      949.53     51.77 o 
  -6   1  10    13690.31    13271.24    181.80 o 
  -5   1  10      242.92      299.90     31.50 o 
  -4   1  10     3252.21     3327.11     60.95 o 
  -3   1  10      188.01      184.56     21.05 o 
  -2   1  10     1830.83     1898.65     45.33 o 
  -1   1  10      370.19      372.45     19.94 o 
   0   1  10      600.30      646.18     23.18 o 
   1   1  10      885.90      829.37     30.09 o 
   2   1  10     2279.34     2303.83     53.86 o 
   3   1  10     3479.99     3365.49     77.09 o 
   4   1  10     1457.54     1386.80     41.85 o 
   5   1  10     1208.08     1185.20     57.84 o 
   6   1  10       33.75       61.60     31.45 o 
   7   1  10       32.53       83.61     36.31 o 
   8   1  10        4.92       77.03     56.62 o 
  -9   2  10       11.15       43.69     48.80 o 
  -8   2  10      616.48      606.82     42.70 o 
  -7   2  10      102.77      134.66     38.23 o 
  -6   2  10      422.04      473.64     43.59 o 
  -5   2  10      974.18      947.73     34.08 o 
  -4   2  10      802.72      822.35     32.76 o 
  -3   2  10     1239.14     1234.76     21.47 o 
  -2   2  10      263.40      261.72     21.49 o 
  -1   2  10     2669.54     2545.20     62.19 o 
   0   2  10      249.34      193.92     20.52 o 
   1   2  10        5.04       29.76     17.99 o 
   2   2  10     4528.81     4797.90    162.07 o 
   3   2  10     1332.36     1313.28     44.17 o 
   4   2  10     2033.34     2129.26     68.51 o 
   5   2  10       74.88       86.09     32.45 o 
   6   2  10      224.41      229.29     43.41 o 
   7   2  10        2.59       61.61     44.49 o 
   8   2  10       76.31      106.75     34.02 o 
  -9   3  10       21.05      101.31     42.53 o 
  -8   3  10      224.49      233.52     45.31 o 
  -7   3  10        0.75       41.35     30.16 o 
  -6   3  10       12.88       53.78     29.50 o 
  -5   3  10        9.85       30.92     37.76 o 
  -4   3  10      299.61      360.19     24.95 o 
  -3   3  10      288.73      302.11     21.89 o 
  -2   3  10        4.38       26.10     12.19 o 
  -1   3  10     2140.82     2106.56     30.46 o 
   0   3  10     1903.86     2204.16     44.23 o 
   1   3  10     2465.79     2547.65     55.88 o 
   2   3  10      365.40      364.71     29.85 o 
   3   3  10        2.27       26.70     27.19 o 
   4   3  10       35.88       55.34     33.58 o 
   5   3  10      773.95      754.51     48.26 o 
   6   3  10      169.92      198.78     31.18 o 
   7   3  10       42.50       79.37     49.82 o 
   8   3  10       37.91      102.78     47.29 o 
  -8   4  10      725.84      701.85     57.15 o 
  -7   4  10       17.21       48.08     40.22 o 
  -6   4  10      138.26      179.96     29.72 o 
  -5   4  10      592.13      623.18     36.61 o 
  -4   4  10      516.24      479.01     31.29 o 
  -3   4  10     2048.96     2036.15     35.26 o 
  -2   4  10     2047.22     2104.27     43.48 o 
  -1   4  10      164.38      190.88     19.71 o 
   0   4  10      489.78      485.91     24.98 o 
   1   4  10     1563.97     1597.74     37.96 o 
   2   4  10     2932.90     2851.52     39.04 o 
   3   4  10      686.90      685.76     40.99 o 
   4   4  10     2075.24     1976.70     79.05 o 
   5   4  10      818.13      864.45     46.10 o 
   6   4  10     1015.24      933.82     47.95 o 
   7   4  10       36.31       84.50     51.05 o 
   8   4  10     1341.13     1220.76     68.20 o 
  -8   5  10       16.59       54.49     28.48 o 
  -7   5  10     1313.45     1281.27     48.72 o 
  -6   5  10      615.82      610.06     32.81 o 
  -5   5  10       98.98      130.38     35.76 o 
  -4   5  10      921.84      948.34     39.70 o 
  -3   5  10     1918.30     1821.19     66.85 o 
  -2   5  10     4184.51     4261.37     53.05 o 
  -1   5  10      164.23      198.11     10.21 o 
   0   5  10     1354.17     1425.31     39.97 o 
   1   5  10      133.08      156.43     24.82 o 
   2   5  10     6635.43     6760.84    201.61 o 
   3   5  10     5672.64     5414.88    129.99 o 
   4   5  10      710.46      709.47     35.32 o 
   5   5  10      954.92      906.47     67.20 o 
   6   5  10        8.20       47.40     30.88 o 
   7   5  10      641.54      663.49     63.21 o 
  -8   6  10      199.53      210.46     76.64 o 
  -7   6  10      963.05      982.83     35.79 o 
  -6   6  10      979.69     1001.23     46.60 o 
  -5   6  10     1398.52     1377.57     48.42 o 
  -4   6  10       14.12       43.19     38.75 o 
  -3   6  10     1762.62     1721.38     62.29 o 
  -2   6  10     2167.13     2111.01     43.14 o 
  -1   6  10     1869.01     1820.32     47.10 o 
   0   6  10      509.56      481.69     24.48 o 
   1   6  10     5963.67     5927.46     87.22 o 
   2   6  10      101.39      116.39     32.21 o 
   3   6  10     3930.27     3672.61    119.12 o 
   4   6  10     1435.25     1418.64     43.25 o 
   5   6  10      406.42      419.62     42.46 o 
   6   6  10        4.08       39.90     34.90 o 
   7   6  10       54.78       91.62     43.09 o 
  -8   7  10       24.37      108.95     48.51 o 
  -7   7  10      352.49      376.04     37.22 o 
  -6   7  10        0.09       57.44     36.62 o 
  -5   7  10        9.39       54.75     30.26 o 
  -4   7  10      215.05      232.61     27.86 o 
  -3   7  10      295.47      318.55     31.82 o 
  -2   7  10      258.00      262.92     23.43 o 
  -1   7  10       80.54       97.71     27.89 o 
   0   7  10      186.44      194.04     16.53 o 
   1   7  10     1262.71     1257.33     43.21 o 
   2   7  10     3478.04     3380.70     59.95 o 
   3   7  10     1006.86      996.09     40.97 o 
   4   7  10     1172.05     1212.93     37.79 o 
   5   7  10      256.92      269.23     54.32 o 
   6   7  10        1.46       34.30     37.74 o 
   7   7  10       22.40       63.05     53.21 o 
  -8   8  10       37.16       97.11     32.59 o 
  -7   8  10      412.40      404.48     44.27 o 
  -6   8  10      234.46      264.38     35.80 o 
  -5   8  10      122.63      142.77     44.18 o 
  -4   8  10      202.83      234.59     30.33 o 
  -3   8  10      447.47      449.59     26.59 o 
  -2   8  10      192.92      174.49     23.69 o 
  -1   8  10       56.93       70.03     21.95 o 
   0   8  10      999.41      973.87     26.07 o 
   1   8  10     2062.05     2102.32     41.74 o 
   2   8  10     5427.71     5109.47     42.70 o 
   3   8  10      336.47      316.31     44.22 o 
   4   8  10     1158.52     1183.53     53.54 o 
   5   8  10     1491.67     1429.28     46.17 o 
   6   8  10       37.56       81.35     34.10 o 
   7   8  10       29.30       51.10     40.72 o 
  -7   9  10      330.87      368.71     50.92 o 
  -6   9  10      863.13      811.98     53.63 o 
  -5   9  10      275.69      273.19     56.57 o 
  -4   9  10        3.39       37.16     27.65 o 
  -3   9  10      556.50      599.99     28.78 o 
  -2   9  10       13.84       40.83     30.30 o 
  -1   9  10     2285.76     2355.36     67.19 o 
   0   9  10      841.15      888.67     62.13 o 
   1   9  10      797.03      749.12     17.30 o 
   2   9  10      309.80      311.98     23.12 o 
   3   9  10      673.75      689.97     32.73 o 
   4   9  10      154.95      199.05     43.74 o 
   5   9  10      339.69      357.59     31.77 o 
   6   9  10      234.25      263.32     68.31 o 
  -7  10  10      136.08      157.67     41.53 o 
  -6  10  10        5.20       47.58     38.35 o 
  -5  10  10       57.61       97.92     32.84 o 
  -4  10  10       89.70      104.11     19.92 o 
  -3  10  10       16.47       39.54     31.61 o 
  -2  10  10     1932.90     1932.01     67.79 o 
  -1  10  10       48.22       72.08     17.45 o 
   0  10  10      183.69      207.72     14.30 o 
   1  10  10       14.89       41.87     29.01 o 
   2  10  10     3305.08     3194.19     32.08 o 
   3  10  10     1505.11     1526.82     37.63 o 
   4  10  10      654.34      687.99     44.70 o 
   5  10  10      500.64      520.60     54.95 o 
   6  10  10        3.29       42.74     31.09 o 
  -7  11  10      233.86      282.06     43.43 o 
  -6  11  10      121.21      176.96     51.84 o 
  -5  11  10      479.76      507.31     63.94 o 
  -4  11  10        0.29       30.04     37.99 o 
  -3  11  10      336.60      242.28    120.20 o 
  -2  11  10      201.99      229.32     29.62 o 
  -1  11  10       96.44      107.72     31.39 o 
   0  11  10      584.92      587.91     15.90 o 
   1  11  10       85.67      103.13     16.54 o 
   2  11  10      325.70      367.33     19.82 o 
   3  11  10      499.51      565.81     24.99 o 
   4  11  10     2550.15     2472.88     62.36 o 
   5  11  10      283.18      325.43     42.53 o 
   6  11  10      880.22      774.63     46.24 o 
  -6  12  10       49.39      119.89     57.06 o 
  -5  12  10       57.95       99.09     31.23 o 
  -4  12  10       23.20       63.59     35.51 o 
  -3  12  10      133.59      170.16     29.17 o 
  -2  12  10      232.28      255.95     40.01 o 
  -1  12  10       16.74       44.19     21.28 o 
   0  12  10     1279.31     1282.30     40.85 o 
   1  12  10     2436.12     2367.37     30.05 o 
   2  12  10      148.86      215.84     21.27 o 
   3  12  10      960.75      964.10     49.55 o 
   4  12  10       26.88      121.99     41.80 o 
   5  12  10       41.17       77.03     39.55 o 
  -6  13  10      298.43      315.07     28.21 o 
  -5  13  10        2.53       58.06     30.73 o 
  -4  13  10       22.00       63.09     23.52 o 
  -3  13  10     1010.41      881.36     39.84 o 
  -2  13  10     1123.57      978.12     63.72 o 
  -1  13  10      256.46      298.32     26.37 o 
   0  13  10      371.69      454.19     33.22 o 
   1  13  10     2146.49     2094.60     55.37 o 
   2  13  10     2111.45     2088.21     28.58 o 
   3  13  10       63.68      124.27     25.18 o 
   4  13  10        3.00       52.57     26.61 o 
   5  13  10       20.36       87.90     65.64 o 
  -5  14  10       26.91      102.56     28.30 o 
  -4  14  10      722.23      686.40     42.21 o 
  -3  14  10      152.35      161.03     33.71 o 
  -2  14  10        1.22       33.80     27.85 o 
  -1  14  10       14.08       46.34     27.62 o 
   0  14  10     1022.10     1056.53     33.09 o 
   1  14  10        0.12       69.20     36.07 o 
   2  14  10      334.84      400.97     25.48 o 
   3  14  10       14.15       95.10     29.37 o 
   4  14  10       39.93      124.43     32.70 o 
  -4  15  10      101.65      162.61     49.15 o 
  -3  15  10        0.73       16.12     31.40 o 
  -2  15  10      292.20      309.28     93.86 o 
  -1  15  10       40.50       91.88     29.47 o 
   0  15  10      137.64      170.17     61.45 o 
   1  15  10      320.01      354.52     39.84 o 
   2  15  10     1240.57     1316.78     30.26 o 
   3  15  10       23.91       81.70     28.01 o 
  -3  16  10        2.25       72.18     30.26 o 
  -2  16  10      122.72      139.78     95.89 o 
  -1  16  10      101.48      160.04     60.78 o 
   0  16  10     1048.94     1121.76     64.49 o 
   1  16  10      497.87      603.45     50.98 o 
   2  16  10       81.29      102.93     26.58 o 
  -1  17  10     1720.76     1613.24    118.17 o 
   0  17  10        1.25       58.82     20.46 o 
  -9   1  11       97.96      121.04     34.04 o 
  -8   1  11      458.36      439.38     50.45 o 
  -7   1  11       14.81       53.08     43.83 o 
  -6   1  11      176.94      185.29     50.45 o 
  -5   1  11      127.72      143.97     28.22 o 
  -4   1  11      309.53      298.80     30.95 o 
  -3   1  11     3602.43     3559.35     45.77 o 
  -2   1  11      318.97      337.78     30.09 o 
  -1   1  11     6884.99     6873.08     77.56 o 
   0   1  11      126.77      130.11     16.42 o 
   1   1  11        0.63       17.72     19.30 o 
   2   1  11      512.57      487.40     27.06 o 
   3   1  11       42.02       51.42     41.44 o 
   4   1  11      681.20      634.59     48.86 o 
   5   1  11      254.44      248.26     25.67 o 
   6   1  11      832.37      841.68     50.80 o 
   7   1  11        0.02       62.87     28.53 o 
   8   1  11       16.66       56.58     53.93 o 
  -9   2  11      108.08      147.47     41.78 o 
  -8   2  11      567.86      562.54     54.50 o 
  -7   2  11      305.07      317.47     47.37 o 
  -6   2  11      102.59      127.35     28.83 o 
  -5   2  11        3.43       42.83     31.62 o 
  -4   2  11      273.59      271.61     25.48 o 
  -3   2  11     2912.84     2777.93     44.18 o 
  -2   2  11    21864.56    22292.68    361.94 o 
  -1   2  11     1059.79     1086.66     43.81 o 
   0   2  11    16346.41    17383.83    232.93 o 
   1   2  11      103.06      132.85     19.45 o 
   2   2  11      418.84      412.76     35.04 o 
   3   2  11      479.16      443.57     34.81 o 
   4   2  11      733.58      789.39     44.93 o 
   5   2  11      200.41      222.25     44.07 o 
   6   2  11       40.29       76.91     37.58 o 
   7   2  11       79.32      132.33     29.06 o 
  -8   3  11       40.55       71.61     34.51 o 
  -7   3  11      601.37      586.47     51.47 o 
  -6   3  11      236.67      266.36     45.08 o 
  -5   3  11      725.64      758.18     42.69 o 
  -4   3  11     1119.04     1079.46     31.69 o 
  -3   3  11       29.15       67.40     16.85 o 
  -2   3  11     8862.19     8787.13    191.44 o 
  -1   3  11     1593.77     1495.05     32.07 o 
   0   3  11      133.04      157.22     23.83 o 
   1   3  11    12519.27    12142.08    140.92 o 
   2   3  11     2818.39     2797.20     70.50 o 
   3   3  11       46.75       79.94     40.58 o 
   4   3  11        0.50       38.56     36.00 o 
   5   3  11     2836.14     2775.12    113.78 o 
   6   3  11        4.56       36.54     36.79 o 
   7   3  11       35.93       73.93     59.68 o 
  -8   4  11       81.16      113.71     43.31 o 
  -7   4  11       70.95      128.66     42.98 o 
  -6   4  11      438.90      428.59     45.54 o 
  -5   4  11      140.52      161.02     27.91 o 
  -4   4  11      108.19      132.27     27.20 o 
  -3   4  11      113.17      123.72     32.45 o 
  -2   4  11     1884.12     1896.23    256.27 o 
  -1   4  11     2270.70     2232.39     48.38 o 
   0   4  11    13094.05    13351.18    443.32 o 
   1   4  11        2.92       22.31     21.19 o 
   2   4  11      143.84      179.28     22.70 o 
   3   4  11      200.01      222.57     38.46 o 
   4   4  11     2393.54     2299.24     67.98 o 
   5   4  11      705.57      761.75     55.71 o 
   6   4  11      139.57      144.17     47.27 o 
   7   4  11       88.30      118.97     43.43 o 
  -8   5  11       32.01       62.49     41.46 o 
  -7   5  11        2.68       32.99     33.17 o 
  -6   5  11      275.33      283.29     40.56 o 
  -5   5  11      417.56      415.79     32.09 o 
  -4   5  11     1277.97     1261.68     56.39 o 
  -3   5  11        2.29       15.66     24.36 o 
  -2   5  11      307.86      337.95     25.09 o 
  -1   5  11      451.09      435.71     26.15 o 
   0   5  11     3401.03     3410.52     59.19 o 
   1   5  11      818.07      790.64     34.40 o 
   2   5  11       47.45       49.65     19.72 o 
   3   5  11     3287.07     2951.89     81.18 o 
   4   5  11      124.87      142.90     49.01 o 
   5   5  11        0.47       38.64     40.08 o 
   6   5  11      305.47      313.64     50.94 o 
   7   5  11      742.86      713.01     46.56 o 
  -8   6  11       13.47       69.75     32.77 o 
  -7   6  11      392.15      421.31     47.97 o 
  -6   6  11     1430.94     1360.87     45.96 o 
  -5   6  11     1344.44     1314.70     41.17 o 
  -4   6  11     2789.58     2914.79     99.94 o 
  -3   6  11      601.97      589.57     74.28 o 
  -2   6  11       27.80       42.94     26.61 o 
  -1   6  11      901.69      911.75     30.12 o 
   0   6  11     1362.09     1241.83     76.43 o 
   1   6  11      262.30      297.07     16.27 o 
   2   6  11     3224.38     2964.17     36.10 o 
   3   6  11     1351.85     1326.68     61.89 o 
   4   6  11       48.22       55.52     41.28 o 
   5   6  11       93.23      108.83     45.17 o 
   6   6  11       32.86       70.16     35.99 o 
   7   6  11      228.64      274.36     45.47 o 
  -8   7  11      240.05      269.52     44.93 o 
  -7   7  11       19.50       54.65     38.94 o 
  -6   7  11       43.88       81.48     35.69 o 
  -5   7  11      152.57      184.19     42.51 o 
  -4   7  11       50.31       77.03     30.83 o 
  -3   7  11     1305.90     1262.00     42.97 o 
  -2   7  11     1970.73     1917.74     48.82 o 
  -1   7  11     4109.20     4018.93     70.89 o 
   0   7  11     2301.02     2200.61     44.44 o 
   1   7  11     2429.59     2293.52     43.59 o 
   2   7  11     1508.52     1584.23     43.00 o 
   3   7  11      136.50      184.30     40.09 o 
   4   7  11     1193.00     1206.02     55.94 o 
   5   7  11       20.30       45.56     37.74 o 
   6   7  11       33.37       55.00     36.97 o 
   7   7  11      181.32      228.70     42.14 o 
  -8   8  11      305.69      449.42    100.95 o 
  -7   8  11        0.02       32.84     49.10 o 
  -6   8  11      409.81      408.66     45.45 o 
  -5   8  11        5.44       67.80     21.62 o 
  -4   8  11      314.77      343.68     32.39 o 
  -3   8  11     1472.08     1380.51     63.11 o 
  -2   8  11     3136.70     3052.85     59.47 o 
  -1   8  11     1322.85     1222.93     31.13 o 
   0   8  11     3272.75     3126.68     93.53 o 
   1   8  11       20.77       68.85     27.61 o 
   2   8  11       44.42       48.42     22.34 o 
   3   8  11      462.89      498.45     41.83 o 
   4   8  11       17.48       40.59     31.18 o 
   5   8  11       94.53      146.93     36.98 o 
   6   8  11      162.59      194.32     41.70 o 
   7   8  11       20.56       55.20     39.29 o 
  -7   9  11      204.62      246.82     50.92 o 
  -6   9  11     1076.10     1120.84     45.39 o 
  -5   9  11       29.85       75.85     31.79 o 
  -4   9  11     1301.57     1233.64     45.12 o 
  -3   9  11       33.96       55.98     27.02 o 
  -2   9  11     3494.59     3427.78     88.86 o 
  -1   9  11     1175.17     1158.75     69.71 o 
   0   9  11       20.16       80.96     15.53 o 
   1   9  11      341.10      343.35     18.91 o 
   2   9  11       31.22       67.10     25.16 o 
   3   9  11      196.05      223.14     39.32 o 
   4   9  11       97.30      161.06     47.98 o 
   5   9  11        0.02       75.23     52.28 o 
   6   9  11       28.58       84.26     39.61 o 
  -7  10  11      409.29      429.01     42.90 o 
  -6  10  11        0.02       29.36     47.95 o 
  -5  10  11        1.47       48.15     39.99 o 
  -4  10  11      282.88      290.77     26.61 o 
  -3  10  11     1198.01     1147.87     51.12 o 
  -2  10  11       27.73       39.20     29.32 o 
  -1  10  11      174.58      207.04     30.36 o 
   0  10  11        0.06       24.75     14.19 o 
   1  10  11     1261.71     1194.71     19.99 o 
   2  10  11        7.41       37.36     18.15 o 
   3  10  11      333.27      367.04     27.11 o 
   4  10  11       11.69       56.42     34.98 o 
   5  10  11      636.15      614.03     48.37 o 
   6  10  11      284.30      280.99     47.82 o 
  -7  11  11       50.19       73.00     49.67 o 
  -6  11  11       17.20       52.06     32.21 o 
  -5  11  11      342.70      353.15     41.34 o 
  -4  11  11      574.47      584.87     30.57 o 
  -3  11  11     1113.04     1033.64     66.85 o 
  -2  11  11      883.10      822.99     40.22 o 
  -1  11  11      470.39      487.24     44.95 o 
   0  11  11      156.57      169.50     91.84 o 
   1  11  11       86.69      126.18     30.98 o 
   2  11  11        3.46       48.99     20.22 o 
   3  11  11       99.54      111.62     27.35 o 
   4  11  11       25.21       60.14     38.65 o 
   5  11  11      242.02      205.71     42.99 o 
  -6  12  11      475.66      487.02     50.67 o 
  -5  12  11      117.86      161.06     39.33 o 
  -4  12  11      713.85      704.16     44.60 o 
  -3  12  11      379.40      430.25     25.33 o 
  -2  12  11      305.39      305.06     39.74 o 
  -1  12  11      236.80      270.77     16.21 o 
   0  12  11       28.87      119.10     36.80 o 
   1  12  11      142.99      147.58     18.38 o 
   2  12  11        0.26       35.75     20.26 o 
   3  12  11      630.31      672.58     73.61 o 
   4  12  11       17.47      118.45     57.74 o 
   5  12  11       19.34       64.25     56.72 o 
  -5  13  11       49.18       66.76     33.72 o 
  -4  13  11       89.66      128.96     36.49 o 
  -3  13  11      955.06      899.41     49.38 o 
  -2  13  11      822.93      760.01     52.34 o 
  -1  13  11      679.19      751.45     36.13 o 
   0  13  11     1207.95     1242.61     56.39 o 
   1  13  11       10.43       47.49     19.23 o 
   2  13  11      227.73      284.10     22.85 o 
   3  13  11      418.69      482.64     48.41 o 
   4  13  11        0.86       29.23     28.01 o 
  -5  14  11      259.84      269.84     36.75 o 
  -4  14  11       10.27       54.90     33.10 o 
  -3  14  11        0.47       46.56     34.58 o 
  -2  14  11       14.54       60.48     43.56 o 
  -1  14  11     1847.90     1827.15     92.85 o 
   0  14  11      579.54      666.88     56.72 o 
   1  14  11       83.00      153.83     33.81 o 
   2  14  11      122.68      154.04     24.89 o 
   3  14  11      507.14      580.86     29.71 o 
   4  14  11      274.15      455.21     89.47 o 
  -4  15  11      175.84      196.98     72.14 o 
  -3  15  11      522.04      498.70     47.59 o 
  -2  15  11      350.53      309.95    106.02 o 
  -1  15  11       26.85       61.30     28.53 o 
   0  15  11       12.49       43.71     19.11 o 
   1  15  11      577.43      652.52     40.34 o 
   2  15  11       67.02      152.45     31.40 o 
   3  15  11        2.84       35.76     27.57 o 
  -3  16  11      177.06      209.64     32.00 o 
  -2  16  11      355.14      362.62     86.44 o 
  -1  16  11      249.08      286.99     44.57 o 
   0  16  11       93.26      179.09     35.20 o 
   1  16  11      930.20      965.09     53.01 o 
   2  16  11        9.26      120.20     87.11 o 
  -9   0  12      171.59      209.34     83.73 o 
  -8   0  12      965.45      868.41     47.94 o 
  -7   0  12     1972.51     1932.65     83.73 o 
  -6   0  12       57.44       89.14     58.75 o 
  -5   0  12      222.61      258.63     81.03 o 
  -4   0  12      545.97      526.04     59.42 o 
  -3   0  12     3383.67     3349.38    112.10 o 
  -2   0  12     3342.85     3489.84    125.60 o 
  -1   0  12      466.61      472.70     29.04 o 
   0   0  12      140.35      247.15     30.39 o 
   1   0  12      706.90      707.02     20.93 o 
   2   0  12     2440.78     2493.13     83.73 o 
   3   0  12    10017.88     9755.75    166.12 o 
   4   0  12      628.95      652.32     67.53 o 
   5   0  12     3367.32     3402.06    113.45 o 
   6   0  12       61.46       85.76     67.53 o 
   7   0  12       10.13       52.00     69.55 o 
  -9   1  12       10.32       92.96     52.55 o 
  -8   1  12      850.38      780.61     54.60 o 
  -7   1  12      305.47      316.43     57.94 o 
  -6   1  12      986.73     1007.15     44.88 o 
  -5   1  12     2632.76     2578.78     74.54 o 
  -4   1  12       12.35       43.83     28.89 o 
  -3   1  12       65.69      101.56     26.05 o 
  -2   1  12     5347.49     5258.58     78.04 o 
  -1   1  12      879.17      879.32     21.78 o 
   0   1  12     2725.86     2896.46     60.83 o 
   1   1  12      158.62      202.23     18.81 o 
   2   1  12     6669.97     6509.44    108.92 o 
   3   1  12      876.42      843.06     38.05 o 
   4   1  12    16979.57    16377.96    268.94 o 
   5   1  12       44.92       88.23     25.86 o 
   6   1  12     1837.59     1785.19     88.30 o 
   7   1  12       69.31      116.95     43.57 o 
  -8   2  12      576.28      521.52     45.60 o 
  -7   2  12       32.33       60.21     41.68 o 
  -6   2  12      639.14      624.66     34.88 o 
  -5   2  12       73.60       86.83     30.57 o 
  -4   2  12      154.96      174.21     21.41 o 
  -3   2  12      494.08      484.48     30.34 o 
  -2   2  12        0.12       14.38     28.67 o 
  -1   2  12      193.34      165.49     30.49 o 
   0   2  12      387.99      422.19     22.83 o 
   1   2  12      488.55      523.44     30.73 o 
   2   2  12     3038.78     2970.01     66.34 o 
   3   2  12      542.68      539.26     39.03 o 
   4   2  12     1351.56     1344.68     63.16 o 
   5   2  12      338.49      349.28     43.73 o 
   6   2  12      180.10      198.22     37.57 o 
   7   2  12      701.60      723.64     59.38 o 
  -8   3  12      108.70      132.73     47.20 o 
  -7   3  12        7.32       37.78     32.30 o 
  -6   3  12      627.87      608.68     46.79 o 
  -5   3  12      500.07      494.64     39.60 o 
  -4   3  12       78.49       99.72     28.67 o 
  -3   3  12      246.97      245.68     24.44 o 
  -2   3  12       27.33       50.44     22.72 o 
  -1   3  12     1226.72     1258.18     30.64 o 
   0   3  12     1484.25     1611.64     54.82 o 
   1   3  12      333.90      300.48     32.99 o 
   2   3  12      477.95      432.52     31.08 o 
   3   3  12      699.39      713.30     54.13 o 
   4   3  12      190.96      226.95     42.64 o 
   5   3  12       39.89       87.57     41.85 o 
   6   3  12       19.14       65.59     44.12 o 
   7   3  12        0.06       18.91     47.59 o 
  -8   4  12       24.48       77.78     41.12 o 
  -7   4  12      277.79      278.52     39.09 o 
  -6   4  12     1451.54     1486.32     64.89 o 
  -5   4  12      513.29      561.65     40.22 o 
  -4   4  12       15.60       47.03     26.57 o 
  -3   4  12        3.50       17.54     28.82 o 
  -2   4  12     1640.25     1625.60     66.51 o 
  -1   4  12     1805.79     1795.75     48.22 o 
   0   4  12     1375.77     1495.55     39.26 o 
   1   4  12     3395.14     3247.01     79.44 o 
   2   4  12     2229.10     2284.63     46.26 o 
   3   4  12     2132.67     2009.09     56.83 o 
   4   4  12       58.43       80.56     48.34 o 
   5   4  12     1168.18     1164.48     55.15 o 
   6   4  12      693.74      685.66     47.97 o 
   7   4  12      444.65      467.95     48.22 o 
  -8   5  12       60.27      109.70     34.14 o 
  -7   5  12      659.87      637.07     48.46 o 
  -6   5  12       91.49      119.07     39.08 o 
  -5   5  12      492.48      486.48     28.94 o 
  -4   5  12       52.98       65.69     30.79 o 
  -3   5  12      379.39      374.47     34.67 o 
  -2   5  12      190.40      204.43     23.28 o 
  -1   5  12      368.19      406.87     26.34 o 
   0   5  12     4159.22     3943.01     61.81 o 
   1   5  12       42.33       66.46     15.51 o 
   2   5  12     2978.92     3059.75     63.85 o 
   3   5  12       16.06       58.07     28.46 o 
   4   5  12      743.82      794.54     56.61 o 
   5   5  12        0.06       52.09     37.28 o 
   6   5  12      937.09      954.10     41.34 o 
   7   5  12       79.15      139.72     43.09 o 
  -8   6  12        2.34      135.47     28.80 o 
  -7   6  12      326.77      332.31     62.70 o 
  -6   6  12       82.83      100.60     32.23 o 
  -5   6  12      139.68      136.73     28.68 o 
  -4   6  12      135.24      173.23     23.63 o 
  -3   6  12      340.67      324.87     33.18 o 
  -2   6  12      226.90      266.24     19.95 o 
  -1   6  12       15.94       36.48     19.58 o 
   0   6  12       43.89       44.37     23.59 o 
   1   6  12      489.21      489.00     24.86 o 
   2   6  12      850.64      767.84     30.83 o 
   3   6  12     3682.29     3439.11     90.44 o 
   4   6  12      286.33      299.26     40.72 o 
   5   6  12     2035.45     1905.92     90.41 o 
   6   6  12      213.85      223.64     44.51 o 
   7   6  12        8.37       50.13     40.77 o 
  -8   7  12       41.31       96.40     63.16 o 
  -7   7  12        7.51       63.44     35.28 o 
  -6   7  12       47.76       54.22     36.47 o 
  -5   7  12       68.53       83.90     38.26 o 
  -4   7  12     2843.94     2730.43     74.97 o 
  -3   7  12       52.62       67.46     27.66 o 
  -2   7  12      137.79      129.10     29.20 o 
  -1   7  12     1728.09     1593.62     43.25 o 
   0   7  12     4173.48     4084.91     73.35 o 
   1   7  12        0.02       23.58     36.31 o 
   2   7  12        3.93       22.29     27.39 o 
   3   7  12       23.93       51.55     29.96 o 
   4   7  12      874.46      926.36     47.37 o 
   5   7  12      131.78      151.25     42.13 o 
   6   7  12       23.83       82.61     45.58 o 
   7   7  12       72.87      119.88     57.61 o 
  -7   8  12      496.12      491.41     64.90 o 
  -6   8  12       67.74      128.98     24.89 o 
  -5   8  12      162.02      236.64     38.49 o 
  -4   8  12       38.89       62.23     27.01 o 
  -3   8  12      833.91      831.27     38.40 o 
  -2   8  12     4460.19     4271.80     95.44 o 
  -1   8  12        7.80       21.27     29.80 o 
   0   8  12       21.47       26.05     21.98 o 
   1   8  12     1884.18     1868.55     22.67 o 
   2   8  12      891.90      946.43     24.80 o 
   3   8  12      125.60      171.68     35.45 o 
   4   8  12      792.25      752.77     53.94 o 
   5   8  12      123.03      173.10     39.95 o 
   6   8  12      218.43      252.97     43.33 o 
  -7   9  12       66.68      100.31     43.33 o 
  -6   9  12      246.86      284.57     42.26 o 
  -5   9  12       24.42       70.45     22.95 o 
  -4   9  12      848.26      900.34     68.20 o 
  -3   9  12      517.98      496.63     35.49 o 
  -2   9  12      381.62      409.19     28.86 o 
  -1   9  12      909.52      918.64     40.08 o 
   0   9  12     3428.76     3183.90     30.05 o 
   1   9  12        9.47       32.68     21.87 o 
   2   9  12     1792.75     1810.38     46.16 o 
   3   9  12       11.00       33.33     32.84 o 
   4   9  12     1718.87     1693.26     47.29 o 
   5   9  12      425.03      458.14     49.56 o 
   6   9  12      401.94      430.83     61.94 o 
  -7  10  12       43.36      104.88     38.67 o 
  -6  10  12      637.16      650.35     40.72 o 
  -5  10  12      359.33      363.47     37.58 o 
  -4  10  12      884.91      873.42     40.38 o 
  -3  10  12        0.64       23.37     31.02 o 
  -2  10  12     1495.46     1515.65     65.16 o 
  -1  10  12        1.08       12.79     31.73 o 
   0  10  12     2826.24     2611.90     36.71 o 
   1  10  12      242.94      249.95     18.36 o 
   2  10  12     1977.05     1938.54     44.35 o 
   3  10  12     1830.59     1785.59     31.82 o 
   4  10  12      611.54      574.57     42.42 o 
   5  10  12      891.87      878.59     75.22 o 
   6  10  12      254.45      299.10     38.43 o 
  -6  11  12       90.16      137.42     43.43 o 
  -5  11  12     1073.12     1081.52     58.89 o 
  -4  11  12       81.69      109.85     31.39 o 
  -3  11  12       13.70       36.33     14.27 o 
  -2  11  12     2149.71     2124.01     74.58 o 
  -1  11  12      747.88      735.92     22.42 o 
   0  11  12      913.03      884.94     31.53 o 
   1  11  12      494.27      533.32     32.47 o 
   2  11  12        0.29       26.22     21.26 o 
   3  11  12      376.00      421.83     29.04 o 
   4  11  12      402.93      445.01     26.23 o 
   5  11  12       66.22      180.14     54.65 o 
  -6  12  12        4.91       71.75     46.90 o 
  -5  12  12      183.76      202.81     41.06 o 
  -4  12  12        2.42       34.26     33.45 o 
  -3  12  12        1.35       49.81     25.96 o 
  -2  12  12       10.88       45.66     30.30 o 
  -1  12  12      656.56      647.39     16.21 o 
   0  12  12      666.08      628.88     17.97 o 
   1  12  12      209.27      229.23     18.88 o 
   2  12  12        7.67       86.68     21.62 o 
   3  12  12        7.78       22.29     30.05 o 
   4  12  12      675.52      711.71     29.82 o 
   5  12  12      111.07      180.41     38.23 o 
  -5  13  12        0.46       46.81     38.15 o 
  -4  13  12      935.91      954.98     52.33 o 
  -3  13  12       37.77       63.85     25.24 o 
  -2  13  12        3.67       51.50     26.25 o 
  -1  13  12       15.78       45.73     15.26 o 
   0  13  12      340.93      367.12     19.04 o 
   1  13  12      397.89      405.26     20.77 o 
   2  13  12      522.36      563.43     23.60 o 
   3  13  12       25.68       78.52     47.51 o 
   4  13  12        0.24       50.08     31.64 o 
  -5  14  12       18.26       63.31     34.99 o 
  -4  14  12      114.35      139.74     38.80 o 
  -3  14  12       81.94      148.01     43.56 o 
  -2  14  12        0.09       50.28     35.07 o 
  -1  14  12        3.89       18.46     32.41 o 
   0  14  12       83.77      132.84     20.36 o 
   1  14  12      543.92      567.23     66.85 o 
   2  14  12      294.26      318.67     25.78 o 
   3  14  12     1744.63     1663.21     33.47 o 
  -4  15  12      160.39      237.11     57.29 o 
  -3  15  12       91.93      114.82     29.74 o 
  -2  15  12        0.06       47.27    101.97 o 
  -1  15  12       75.93      103.04     17.03 o 
   0  15  12      136.67      171.52     19.64 o 
   1  15  12      981.53     1073.90     48.67 o 
   2  15  12      339.64      383.11     27.95 o 
  -2  16  12      210.34      248.50     91.84 o 
  -1  16  12      162.05      214.06     68.20 o 
   0  16  12       49.32       86.95     22.35 o 
   1  16  12      414.11      447.03    101.29 o 
  -8   1  13      577.83      495.06     61.17 o 
  -7   1  13      247.74      255.54     50.02 o 
  -6   1  13        8.88       42.92     35.20 o 
  -5   1  13      314.23      341.86     42.46 o 
  -4   1  13     1521.27     1495.20     42.22 o 
  -3   1  13      385.93      399.04     28.56 o 
  -2   1  13      113.53      135.00     21.71 o 
  -1   1  13     3364.87     3204.76     68.51 o 
   0   1  13      233.93      175.69     32.39 o 
   1   1  13      175.40      171.07     16.63 o 
   2   1  13     4747.13     4480.03    122.59 o 
   3   1  13      532.84      551.28     39.42 o 
   4   1  13      275.44      282.45     38.57 o 
   5   1  13      767.76      756.21     26.69 o 
   6   1  13       82.96      122.17     49.42 o 
   7   1  13       84.02      144.82     40.94 o 
  -8   2  13      148.81      154.80     47.10 o 
  -7   2  13       55.99       94.19     25.86 o 
  -6   2  13      603.93      611.00     45.81 o 
  -5   2  13      293.92      298.66     42.22 o 
  -4   2  13        4.73       22.34     25.14 o 
  -3   2  13      824.48      799.29     40.88 o 
  -2   2  13     2400.76     2300.90     69.22 o 
  -1   2  13     7831.23     7961.35    138.52 o 
   0   2  13     1472.98     1481.31     44.58 o 
   1   2  13     4807.67     4931.28    156.70 o 
   2   2  13     1307.39     1186.01     38.21 o 
   3   2  13     1678.16     1630.60     54.19 o 
   4   2  13      950.64      980.43     57.94 o 
   5   2  13     1390.34     1347.84     46.96 o 
   6   2  13      207.67      239.03     55.53 o 
   7   2  13       94.56      134.94     38.57 o 
  -8   3  13        4.16       32.11     36.28 o 
  -7   3  13      122.17      141.53     51.81 o 
  -6   3  13      144.36      156.46     45.90 o 
  -5   3  13      292.53      343.22     27.97 o 
  -4   3  13      222.78      247.45     24.98 o 
  -3   3  13       27.07       34.86     17.37 o 
  -2   3  13     9459.34     9156.66    111.52 o 
  -1   3  13       51.62       59.69     28.17 o 
   0   3  13     3147.45     2800.59     50.09 o 
   1   3  13        0.25        7.56     22.50 o 
   2   3  13      125.80      159.23     26.50 o 
   3   3  13        7.85       41.90     30.33 o 
   4   3  13        5.25       32.25     35.20 o 
   5   3  13      446.85      425.51     41.06 o 
   6   3  13      409.20      408.93     56.82 o 
   7   3  13      568.81      584.79     53.33 o 
  -8   4  13       76.72      107.52     27.20 o 
  -7   4  13       66.73      110.45     39.47 o 
  -6   4  13      677.28      700.23     42.18 o 
  -5   4  13      426.36      418.96     34.05 o 
  -4   4  13      273.26      279.33     38.25 o 
  -3   4  13      187.74      162.77     25.78 o 
  -2   4  13      580.88      569.94     25.71 o 
  -1   4  13     4319.71     4295.65     77.64 o 
   0   4  13      980.14     1032.94     38.45 o 
   1   4  13      253.33      260.46     25.36 o 
   2   4  13       89.29      106.72     22.79 o 
   3   4  13     1416.00     1421.28     40.80 o 
   4   4  13       24.56       46.65     33.84 o 
   5   4  13        0.01       46.33     34.55 o 
   6   4  13       24.80       82.71     54.91 o 
   7   4  13       16.09       67.68     64.63 o 
  -8   5  13       11.50       88.35     46.60 o 
  -7   5  13      635.07      538.08     51.34 o 
  -6   5  13      183.47      182.69     39.68 o 
  -5   5  13      389.48      436.27     37.64 o 
  -4   5  13      215.34      237.46     40.28 o 
  -3   5  13      569.58      529.35     35.69 o 
  -2   5  13      577.98      580.55     22.54 o 
  -1   5  13      108.85      114.61     24.42 o 
   0   5  13     3178.50     3318.21     68.34 o 
   1   5  13     1653.63     1635.71     32.34 o 
   2   5  13      127.52      149.65     26.42 o 
   3   5  13      550.38      513.79     32.20 o 
   4   5  13      216.23      255.50     33.38 o 
   5   5  13       26.35       72.89     64.45 o 
   6   5  13       22.18       51.68     41.80 o 
   7   5  13       78.31      145.60     52.35 o 
  -8   6  13       14.82       78.15     45.57 o 
  -7   6  13       20.30       64.95     36.51 o 
  -6   6  13       61.31       72.06     40.05 o 
  -5   6  13      222.92      260.72     34.16 o 
  -4   6  13       49.20       80.59     37.71 o 
  -3   6  13      493.66      524.53     20.01 o 
  -2   6  13      178.65      189.67     28.02 o 
  -1   6  13     5739.22     5679.82     90.05 o 
   0   6  13      342.82      375.91     37.94 o 
   1   6  13     1144.36     1092.28     45.22 o 
   2   6  13     1143.48     1163.57     36.47 o 
   3   6  13        1.48       33.17     50.13 o 
   4   6  13      339.73      318.81     46.57 o 
   5   6  13        0.04       34.48     31.07 o 
   6   6  13     1518.85     1414.09     51.69 o 
   7   6  13        2.42       64.57     49.26 o 
  -8   7  13       67.88      101.63     51.92 o 
  -7   7  13      480.68      485.11     30.65 o 
  -6   7  13       84.20      145.62     39.77 o 
  -5   7  13      586.39      554.42     51.76 o 
  -4   7  13      199.24      182.58     37.97 o 
  -3   7  13     1365.09     1279.59     28.56 o 
  -2   7  13     3355.77     3189.98     51.86 o 
  -1   7  13      390.20      385.11     25.38 o 
   0   7  13     3757.27     3651.26     39.00 o 
   1   7  13      224.21      233.65     25.85 o 
   2   7  13     1182.50     1174.79     21.48 o 
   3   7  13       85.88      112.83     27.47 o 
   4   7  13       11.25       52.50     39.87 o 
   5   7  13        0.08       46.85     51.19 o 
   6   7  13      868.75      801.10     47.85 o 
  -7   8  13        0.82       49.01     40.59 o 
  -6   8  13      822.68      861.79     38.59 o 
  -5   8  13      216.74      132.28    108.72 o 
  -4   8  13       57.35      101.98     28.97 o 
  -3   8  13      782.87      759.25     31.53 o 
  -2   8  13       37.23       82.09     29.77 o 
  -1   8  13     1869.96     1753.71     39.18 o 
   0   8  13     2155.33     2087.28     43.81 o 
   1   8  13     1652.84     1557.47     46.55 o 
   2   8  13     2579.22     2576.10     71.34 o 
   3   8  13        7.29       79.08     26.07 o 
   4   8  13       13.55       16.81     30.73 o 
   5   8  13      224.80      276.80     42.31 o 
   6   8  13        3.25       82.34     29.19 o 
  -7   9  13        0.14       53.49     59.07 o 
  -6   9  13      186.35      245.24     51.07 o 
  -5   9  13      116.16      123.95     34.24 o 
  -4   9  13        2.52       56.61     27.08 o 
  -3   9  13      922.63      933.57     35.71 o 
  -2   9  13      218.75      229.47     25.94 o 
  -1   9  13       99.61      145.67     29.23 o 
   0   9  13     2143.28     2021.04     22.33 o 
   1   9  13      132.21      158.79     22.19 o 
   2   9  13      162.89      193.54     28.46 o 
   3   9  13      376.68      454.95     32.83 o 
   4   9  13     2834.54     2612.56     53.65 o 
   5   9  13        2.19       57.73     47.21 o 
   6   9  13        8.20       50.81     40.60 o 
  -7  10  13      201.53      250.89     62.79 o 
  -6  10  13      276.63      312.59     57.20 o 
  -5  10  13      129.07      169.75     41.35 o 
  -4  10  13     2345.44     2276.39     72.65 o 
  -3  10  13      519.18      511.43     46.57 o 
  -2  10  13     1040.47     1106.85     55.71 o 
  -1  10  13      228.68      242.41     28.12 o 
   0  10  13      892.29      981.82     31.29 o 
   1  10  13      471.51      459.93     19.22 o 
   2  10  13     2261.21     2104.25     43.24 o 
   3  10  13      778.09      878.47     79.59 o 
   4  10  13      138.48      151.49     34.71 o 
   5  10  13      317.19      342.86     37.93 o 
  -6  11  13      155.01      217.74     54.01 o 
  -5  11  13        9.99       53.54     38.75 o 
  -4  11  13        7.34       37.49     46.08 o 
  -3  11  13       44.24       56.00     27.30 o 
  -2  11  13      178.35      204.85     42.93 o 
  -1  11  13      896.30      870.41     52.88 o 
   0  11  13      822.71      801.81     20.60 o 
   1  11  13     1128.22     1241.24     39.35 o 
   2  11  13      249.79      260.19     22.63 o 
   3  11  13        4.20       50.09     29.27 o 
   4  11  13      303.29      373.96     51.32 o 
   5  11  13      249.32      270.50     46.69 o 
  -6  12  13        6.40       67.96     49.23 o 
  -5  12  13      178.06      228.17     48.51 o 
  -4  12  13       31.61       62.76     36.53 o 
  -3  12  13       49.25       94.36     26.71 o 
  -2  12  13        5.61       35.46     36.05 o 
  -1  12  13      548.54      612.59     47.94 o 
   0  12  13     1173.06     1202.66     24.31 o 
   1  12  13     1016.04      995.58     23.27 o 
   2  12  13        0.35       33.16     21.25 o 
   3  12  13      133.69      152.53     24.33 o 
   4  12  13      725.76      702.24     31.80 o 
  -5  13  13      740.71      710.49     60.60 o 
  -4  13  13        4.07       41.71     57.96 o 
  -3  13  13       15.41       53.66     29.62 o 
  -2  13  13       39.01       62.97     25.29 o 
  -1  13  13      173.34      201.95     15.87 o 
   0  13  13      120.55      181.48     32.52 o 
   1  13  13      450.94      508.70     21.05 o 
   2  13  13        0.64       25.27     25.32 o 
   3  13  13      177.93      252.77     26.22 o 
   4  13  13      533.25      550.62     30.78 o 
  -4  14  13        6.27       52.33     32.42 o 
  -3  14  13        0.30       18.86     30.49 o 
  -2  14  13       38.91       94.59     30.79 o 
  -1  14  13      130.74      153.97     24.99 o 
   0  14  13     1274.44     1297.10     41.53 o 
   1  14  13      134.37      193.85     42.47 o 
   2  14  13      591.58      646.56     26.97 o 
   3  14  13      214.62      355.15     86.10 o 
  -3  15  13       83.26      135.85     32.60 o 
  -2  15  13       25.45       85.76     64.15 o 
  -1  15  13      923.78      886.64     92.51 o 
   0  15  13        7.94       83.60     39.05 o 
   1  15  13      628.31      675.30     56.19 o 
   2  15  13      230.66      321.87     28.93 o 
  -1  16  13       30.05       62.13     59.42 o 
   0  16  13        9.56       87.55     22.13 o 
  -8   0  14        0.70       39.17     84.41 o 
  -7   0  14      896.87      834.64     52.67 o 
  -6   0  14      215.33      226.89     90.49 o 
  -5   0  14     1480.55     1498.44     70.23 o 
  -4   0  14      196.13      218.12     33.76 o 
  -3   0  14      373.62      364.65     37.14 o 
  -2   0  14      659.03      625.31     51.32 o 
  -1   0  14     3792.42     3618.14    148.56 o 
   0   0  14     1378.88     1326.25     60.10 o 
   1   0  14      721.74      715.80     43.89 o 
   2   0  14     3088.32     3248.77    125.60 o 
   3   0  14     1424.86     1380.95     62.13 o 
   4   0  14       24.11       62.80     87.11 o 
   5   0  14      103.80      149.91     58.07 o 
   6   0  14     1165.80     1235.76     82.38 o 
   7   0  14      491.92      521.32     73.61 o 
  -8   1  14     1948.51     1604.01     67.92 o 
  -7   1  14      152.88      174.68     43.13 o 
  -6   1  14      225.22      223.13     44.88 o 
  -5   1  14      207.75      224.31     39.69 o 
  -4   1  14      650.04      713.37     39.21 o 
  -3   1  14        0.42       26.30     23.94 o 
  -2   1  14      526.31      473.02     40.82 o 
  -1   1  14       24.26       35.55     23.61 o 
   0   1  14      735.58      698.65     26.71 o 
   1   1  14       90.01       91.32     20.58 o 
   2   1  14       29.07       26.96     31.58 o 
   3   1  14      307.00      352.97     34.08 o 
   4   1  14        4.72       45.04     34.51 o 
   5   1  14     1443.84     1501.16     56.72 o 
   6   1  14       27.16       62.65     41.35 o 
   7   1  14       16.08       86.94     40.28 o 
  -8   2  14        7.11       52.30     49.82 o 
  -7   2  14       24.52       71.54     40.09 o 
  -6   2  14      479.97      489.38     40.38 o 
  -5   2  14       57.35       72.46     34.08 o 
  -4   2  14      720.39      747.11     34.60 o 
  -3   2  14      268.25      303.56     28.23 o 
  -2   2  14     1202.72     1159.87     37.24 o 
  -1   2  14      232.25      222.83     25.99 o 
   0   2  14     1690.64     1674.67     40.72 o 
   1   2  14      474.07      455.63     28.17 o 
   2   2  14        6.28       26.07     36.73 o 
   3   2  14       25.78       37.28     38.42 o 
   4   2  14      377.42      433.97     41.98 o 
   5   2  14       20.01       53.61     51.75 o 
   6   2  14      135.23      134.38     45.45 o 
   7   2  14       88.67      124.44     63.90 o 
  -8   3  14       15.84       57.09     51.33 o 
  -7   3  14        3.20       38.76     39.71 o 
  -6   3  14       60.05       99.81     31.61 o 
  -5   3  14        1.02       40.74     35.26 o 
  -4   3  14       28.76       55.73     33.12 o 
  -3   3  14      860.43      848.69     34.98 o 
  -2   3  14      984.41      995.22     44.44 o 
  -1   3  14       65.49       89.49     29.36 o 
   0   3  14       23.83       32.82     32.59 o 
   1   3  14      551.53      582.76     29.66 o 
   2   3  14      560.75      552.91     41.52 o 
   3   3  14      343.19      339.42     46.84 o 
   4   3  14      344.60      363.27     46.33 o 
   5   3  14       22.05       55.83     34.72 o 
   6   3  14       53.13       99.60     54.40 o 
   7   3  14      793.67      787.62     44.30 o 
  -8   4  14      125.66      178.04     61.53 o 
  -7   4  14        7.65       48.60     36.00 o 
  -6   4  14      929.51      893.82     51.92 o 
  -5   4  14      297.57      282.42     34.31 o 
  -4   4  14      656.27      684.05     24.22 o 
  -3   4  14       35.23       67.76     34.85 o 
  -2   4  14        7.87       29.90     24.98 o 
  -1   4  14       24.79       51.80     25.11 o 
   0   4  14      179.53      202.60     30.16 o 
   1   4  14      529.30      511.12     22.26 o 
   2   4  14       15.12       48.43     27.55 o 
   3   4  14      363.67      385.66     28.17 o 
   4   4  14     5507.73     5286.10    135.57 o 
   5   4  14      123.25      138.73     57.15 o 
   6   4  14     2976.48     2739.70     93.37 o 
   7   4  14       22.20       88.17     47.48 o 
  -8   5  14        4.97       60.75     43.05 o 
  -7   5  14      300.33      318.11     47.27 o 
  -6   5  14       36.01       69.43     33.58 o 
  -5   5  14      649.52      686.50     43.57 o 
  -4   5  14     1104.67     1094.65     50.28 o 
  -3   5  14      811.40      784.72     51.62 o 
  -2   5  14      146.52      137.26     22.19 o 
  -1   5  14      327.05      344.45     31.78 o 
   0   5  14     4551.31     4399.18     85.91 o 
   1   5  14      532.41      531.05     29.32 o 
   2   5  14        3.88       15.54     48.99 o 
   3   5  14     1788.20     1793.23     44.64 o 
   4   5  14       21.67       62.83     32.71 o 
   5   5  14     3713.82     3735.92     87.37 o 
   6   5  14      331.49      330.06     54.29 o 
  -8   6  14       52.35       93.21     34.49 o 
  -7   6  14       35.18       93.42     50.47 o 
  -6   6  14       58.49       74.26     36.64 o 
  -5   6  14      985.95     1020.62     36.57 o 
  -4   6  14      120.20      144.17     29.62 o 
  -3   6  14       65.97       70.03     23.94 o 
  -2   6  14      521.36      526.32     31.75 o 
  -1   6  14     8605.12     8380.33    175.50 o 
   0   6  14      276.44      313.09     34.83 o 
   1   6  14     1765.23     1609.59     59.41 o 
   2   6  14       37.88       58.75     41.06 o 
   3   6  14     1019.45     1036.49     48.68 o 
   4   6  14     1178.41     1216.53     65.44 o 
   5   6  14        5.41       43.92     48.97 o 
   6   6  14      695.56      702.88     55.98 o 
  -7   7  14       38.16       59.57     27.70 o 
  -6   7  14      203.76      239.16     42.01 o 
  -5   7  14        6.40       31.33     32.11 o 
  -4   7  14       13.28       63.24     29.33 o 
  -3   7  14        8.94       23.02     25.24 o 
  -2   7  14     1243.88     1205.38     41.30 o 
  -1   7  14      694.16      662.49     31.97 o 
   0   7  14     3628.13     3472.56     60.75 o 
   1   7  14     1174.74     1170.16     43.36 o 
   2   7  14      870.91      829.00     34.82 o 
   3   7  14       16.21       45.17     19.00 o 
   4   7  14       11.49       43.92     41.35 o 
   5   7  14        1.80       16.03     41.07 o 
   6   7  14      289.73      262.42     68.46 o 
  -7   8  14        8.34       55.94     35.68 o 
  -6   8  14      738.54      699.99     36.39 o 
  -5   8  14      434.37      346.09     84.67 o 
  -4   8  14      355.41      338.37     34.15 o 
  -3   8  14       87.05       78.85     34.32 o 
  -2   8  14      104.16      134.14     27.02 o 
  -1   8  14     1128.49     1140.45     50.65 o 
   0   8  14     1516.93     1524.86     45.03 o 
   1   8  14      634.49      646.58     36.47 o 
   2   8  14        5.39       64.03     34.43 o 
   3   8  14     2121.57     2001.60     83.40 o 
   4   8  14      173.99      243.42     44.21 o 
   5   8  14       18.57       53.60     40.02 o 
   6   8  14       69.20      125.26     44.13 o 
  -7   9  14       98.19      117.66     48.45 o 
  -6   9  14      126.90      178.81     52.82 o 
  -5   9  14      869.49      856.67     31.85 o 
  -4   9  14        0.69       42.59     33.60 o 
  -3   9  14     1309.24     1337.17     43.15 o 
  -2   9  14     1479.46     1433.35     67.53 o 
  -1   9  14       46.14       65.59     21.37 o 
   0   9  14       61.14       76.45     14.49 o 
   1   9  14      169.52      212.49     36.76 o 
   2   9  14      711.10      720.86     22.92 o 
   3   9  14      343.01      354.87     28.13 o 
   4   9  14       67.25       69.65     28.36 o 
   5   9  14      395.76      413.21     48.35 o 
  -6  10  14      475.60      491.63     36.34 o 
  -5  10  14        6.11       76.74     40.61 o 
  -4  10  14      691.21      733.29     43.55 o 
  -3  10  14        0.08       38.57     28.22 o 
  -2  10  14      277.78      296.30     25.73 o 
  -1  10  14       20.50       50.96     31.03 o 
   0  10  14      261.69      305.90     97.92 o 
   1  10  14     1511.41     1577.18     40.70 o 
   2  10  14       32.95       75.23     27.93 o 
   3  10  14       88.88      142.89     28.92 o 
   4  10  14      826.75      797.35     58.25 o 
   5  10  14      470.37      459.17     67.73 o 
  -6  11  14       25.29       76.13     56.07 o 
  -5  11  14      234.71      256.61     54.12 o 
  -4  11  14      275.62      302.57     47.35 o 
  -3  11  14       21.73       36.43     28.36 o 
  -2  11  14     1897.46     1815.17     69.06 o 
  -1  11  14      155.08      129.14     19.58 o 
   0  11  14     1247.26     1228.03     21.69 o 
   1  11  14       47.96       98.26     20.12 o 
   2  11  14     1395.00     1491.09     60.44 o 
   3  11  14       13.97       35.63     20.01 o 
   4  11  14      258.74      249.71     34.71 o 
   5  11  14      795.44      825.98     59.03 o 
  -5  12  14      188.16      229.22     40.02 o 
  -4  12  14      741.01      792.64     56.89 o 
  -3  12  14       56.48       92.51     60.10 o 
  -2  12  14     1198.79     1141.22     62.43 o 
  -1  12  14     2807.42     2842.03    116.82 o 
   0  12  14        4.55       46.89     17.62 o 
   1  12  14      399.69      469.20     32.75 o 
   2  12  14       43.09      150.70     40.85 o 
   3  12  14      308.47      299.15     91.16 o 
   4  12  14        9.36      131.88     66.85 o 
  -5  13  14      133.25      155.06     37.90 o 
  -4  13  14      488.19      481.59     30.48 o 
  -3  13  14      271.59      313.80     33.33 o 
  -2  13  14      680.11      673.88     69.24 o 
  -1  13  14      190.13      241.94     29.19 o 
   0  13  14      930.85      974.90     37.38 o 
   1  13  14      349.20      400.46     22.86 o 
   2  13  14      242.72      283.20     41.08 o 
   3  13  14        4.23       58.76     27.65 o 
  -4  14  14      144.39      165.91     37.13 o 
  -3  14  14        8.32      138.01     59.09 o 
  -2  14  14      172.46      210.16     29.74 o 
  -1  14  14      133.44      224.59     34.10 o 
   0  14  14      149.34      187.62     21.11 o 
   1  14  14      377.08      435.54     42.90 o 
   2  14  14      122.55      168.57     44.32 o 
  -3  15  14       12.82       75.70     34.34 o 
  -2  15  14      835.92      778.60     74.96 o 
  -1  15  14      954.55      942.03     37.13 o 
   0  15  14     1934.58     2314.23    175.57 o 
   1  15  14      769.92      750.23    112.10 o 
  -8   1  15      365.44      355.36     50.51 o 
  -7   1  15       74.93      129.22     52.39 o 
  -6   1  15      256.35      246.48     42.13 o 
  -5   1  15      732.07      724.83     39.60 o 
  -4   1  15       11.81       52.26     27.20 o 
  -3   1  15      216.40      229.09     27.35 o 
  -2   1  15       12.75       37.01     32.59 o 
  -1   1  15     1361.13     1299.78     43.64 o 
   0   1  15      157.42      157.65     26.72 o 
   1   1  15      196.55      185.90     36.18 o 
   2   1  15     1047.20      946.34     50.13 o 
   3   1  15     1166.49     1169.49     41.30 o 
   4   1  15      449.68      463.30     53.05 o 
   5   1  15       37.21       79.46     48.20 o 
   6   1  15      321.05      332.22     39.68 o 
   7   1  15       24.75       66.65     46.40 o 
  -8   2  15       76.08      115.47     67.33 o 
  -7   2  15      324.16      348.39     40.89 o 
  -6   2  15       23.10       46.33     32.60 o 
  -5   2  15     1253.56     1225.70     63.81 o 
  -4   2  15     2694.87     2699.29     46.41 o 
  -3   2  15       14.93       27.96     26.72 o 
  -2   2  15      942.99     1023.25    159.37 o 
  -1   2  15      632.37      621.83     34.51 o 
   0   2  15     2146.23     2017.69     53.05 o 
   1   2  15      937.26      835.37     29.38 o 
   2   2  15      822.95      852.67     35.35 o 
   3   2  15      545.63      536.25     43.31 o 
   4   2  15      230.31      262.88     39.24 o 
   5   2  15       12.08       39.68     43.55 o 
   6   2  15      269.45      310.59     63.64 o 
   7   2  15       20.04       72.46     39.41 o 
  -8   3  15       61.77      102.84     62.63 o 
  -7   3  15       61.56      117.56     48.90 o 
  -6   3  15     1424.37     1399.19     67.20 o 
  -5   3  15      163.30      175.37     34.50 o 
  -4   3  15     1990.33     2023.34     36.13 o 
  -3   3  15       66.95       71.67     33.44 o 
  -2   3  15      837.30      827.66     31.97 o 
  -1   3  15     1015.49     1049.83     50.65 o 
   0   3  15     3214.75     3170.55     73.61 o 
   1   3  15        3.13       32.63     38.45 o 
   2   3  15      104.39      129.42     29.66 o 
   3   3  15      416.74      399.99     47.70 o 
   4   3  15       13.12       49.51     32.26 o 
   5   3  15       91.14      134.10     40.56 o 
   6   3  15      145.15      207.51     75.09 o 
  -8   4  15       40.59      108.19     46.38 o 
  -7   4  15       47.94       89.66     47.29 o 
  -6   4  15       31.56       66.74     32.60 o 
  -5   4  15      526.36      549.91     45.00 o 
  -4   4  15      230.61      247.85     29.98 o 
  -3   4  15      534.41      578.95     39.68 o 
  -2   4  15     3707.77     3817.76     77.65 o 
  -1   4  15      307.86      323.56     40.24 o 
   0   4  15      141.65      121.15     28.63 o 
   1   4  15        5.71       23.59     36.05 o 
   2   4  15     1537.73     1487.93     41.73 o 
   3   4  15     1614.21     1484.94     52.24 o 
   4   4  15      962.24      956.93     47.97 o 
   5   4  15      159.37      176.02     47.69 o 
   6   4  15      599.65      588.29     37.88 o 
  -8   5  15       96.51      146.86     43.13 o 
  -7   5  15      167.60      216.25     47.70 o 
  -6   5  15      177.51      217.51     38.91 o 
  -5   5  15        8.78       46.35     36.80 o 
  -4   5  15      337.64      349.11     26.38 o 
  -3   5  15      548.78      577.96     26.90 o 
  -2   5  15     2233.20     2196.56     45.17 o 
  -1   5  15      229.78      222.92     22.08 o 
   0   5  15      395.11      390.66     42.40 o 
   1   5  15     1702.30     1586.60     38.34 o 
   2   5  15       50.01       64.76     26.11 o 
   3   5  15      177.98      227.11     41.19 o 
   4   5  15       15.22       52.42     32.39 o 
   5   5  15     1152.58     1146.93     52.36 o 
   6   5  15      175.01      156.31     38.23 o 
  -7   6  15      647.00      636.55     40.02 o 
  -6   6  15      344.71      371.78     39.01 o 
  -5   6  15      468.71      450.16     38.05 o 
  -4   6  15      297.18      314.98     36.05 o 
  -3   6  15       56.32       78.80     21.47 o 
  -2   6  15       33.22       80.15     40.90 o 
  -1   6  15     1506.74     1501.11     42.97 o 
   0   6  15       84.54       93.28     32.50 o 
   1   6  15     1772.04     1782.10     63.48 o 
   2   6  15        0.33       28.38     26.77 o 
   3   6  15       49.32       58.90     20.89 o 
   4   6  15      242.32      257.55     27.78 o 
   5   6  15       98.94      146.08     32.50 o 
   6   6  15       27.02       83.73     49.30 o 
  -7   7  15        1.34       45.84     39.55 o 
  -6   7  15      147.85      209.51     36.07 o 
  -5   7  15       21.30       52.62     27.54 o 
  -4   7  15      955.35      966.32     14.56 o 
  -3   7  15      221.92      253.06     32.10 o 
  -2   7  15      157.92      192.48     27.88 o 
  -1   7  15       93.49      105.95     20.56 o 
   0   7  15     1833.74     1853.41     72.62 o 
   1   7  15      962.46      966.17     30.31 o 
   2   7  15      356.23      395.17     26.61 o 
   3   7  15      465.01      469.94     25.16 o 
   4   7  15       23.63       83.03     28.92 o 
   5   7  15     1193.86     1217.87     62.55 o 
   6   7  15        0.28       74.24     48.91 o 
  -7   8  15      344.59      385.91     33.86 o 
  -6   8  15        0.00       82.49     39.99 o 
  -5   8  15     1274.56     1247.41     56.54 o 
  -4   8  15      288.88      322.33     36.17 o 
  -3   8  15      195.01      188.77     28.27 o 
  -2   8  15        5.90       31.39     30.66 o 
  -1   8  15      325.94      335.62     27.25 o 
   0   8  15      531.99      556.54     36.82 o 
   1   8  15      376.79      414.00     31.18 o 
   2   8  15      296.09      311.93     35.28 o 
   3   8  15       23.06       38.89     30.78 o 
   4   8  15     2026.83     1904.89     51.69 o 
   5   8  15       27.88      102.52     57.23 o 
  -7   9  15       47.21      116.29     67.41 o 
  -6   9  15     2023.73     2046.78    160.04 o 
  -5   9  15        4.92       44.78     35.72 o 
  -4   9  15     2471.83     2418.65     54.09 o 
  -3   9  15        1.51       27.35     45.84 o 
  -2   9  15      203.52      238.37     29.27 o 
  -1   9  15       65.55       71.80     23.16 o 
   0   9  15      859.74      835.99     19.05 o 
   1   9  15      444.77      493.62     38.29 o 
   2   9  15      581.73      603.02     31.19 o 
   3   9  15      321.40      340.77     22.63 o 
   4   9  15       44.30       50.47     36.75 o 
   5   9  15      369.18      400.58     44.58 o 
  -6  10  15      175.54      243.39     45.85 o 
  -5  10  15      659.35      721.29     39.81 o 
  -4  10  15       19.62       51.32     40.82 o 
  -3  10  15        0.20       40.06     27.97 o 
  -2  10  15        4.02       25.44     30.18 o 
  -1  10  15       45.78       76.98     38.36 o 
   0  10  15      244.70      238.53     25.66 o 
   1  10  15     1019.00     1056.05     25.53 o 
   2  10  15      467.05      482.58     28.99 o 
   3  10  15      658.36      635.69     30.63 o 
   4  10  15      502.47      550.48     46.29 o 
   5  10  15        7.21       97.64     55.61 o 
  -6  11  15      130.13      176.78     30.15 o 
  -5  11  15       87.47      139.81     38.33 o 
  -4  11  15       23.88       67.30     30.27 o 
  -3  11  15       17.81       51.18     37.83 o 
  -2  11  15      965.61      955.97     54.02 o 
  -1  11  15       26.12       70.81     16.64 o 
   0  11  15      595.08      611.10     35.53 o 
   1  11  15       23.18       57.10     20.09 o 
   2  11  15      332.04      372.63     23.80 o 
   3  11  15      327.17      328.47     44.22 o 
   4  11  15      567.92      654.76     39.32 o 
  -5  12  15      204.45      250.80     52.98 o 
  -4  12  15       30.50       84.86     44.75 o 
  -3  12  15      430.55      394.69     38.82 o 
  -2  12  15      867.84      843.73     42.66 o 
  -1  12  15        0.94       34.64     15.92 o 
   0  12  15       19.18       69.58     18.53 o 
   1  12  15      136.06      146.46     21.88 o 
   2  12  15      250.42      295.44     23.12 o 
   3  12  15       48.08      102.93     26.95 o 
   4  12  15      225.20      261.79     30.18 o 
  -4  13  15      439.20      403.94     44.19 o 
  -3  13  15        3.75       97.83     29.62 o 
  -2  13  15      528.01      506.27     25.78 o 
  -1  13  15      345.53      368.50     18.47 o 
   0  13  15      207.68      274.56     32.27 o 
   1  13  15      185.76      208.11     36.33 o 
   2  13  15       24.32       45.41     28.70 o 
   3  13  15      293.51      383.86     49.78 o 
  -3  14  15     1316.39     1315.99     37.08 o 
  -2  14  15      179.77      221.65     31.18 o 
  -1  14  15      107.68      148.90     18.32 o 
   0  14  15      272.65      296.30     20.87 o 
   1  14  15       27.59       87.10     22.39 o 
   2  14  15        0.00       15.18     27.01 o 
  -2  15  15       14.22       68.20    107.37 o 
  -1  15  15      263.35      315.54     21.36 o 
   0  15  15       41.45      124.61     44.93 o 
  -8   0  16      118.41      155.99     62.13 o 
  -7   0  16      215.26      262.01     72.25 o 
  -6   0  16       65.56       97.24     48.62 o 
  -5   0  16     2400.99     2420.87    116.15 o 
  -4   0  16     1298.07     1250.62     71.58 o 
  -3   0  16       55.52       87.79     45.24 o 
  -2   0  16     3271.23     3127.22    101.97 o 
  -1   0  16     1175.77     1097.33     54.02 o 
   0   0  16     5242.71     4878.21    136.41 o 
   1   0  16     7315.24     6828.42    149.24 o 
   2   0  16      451.34      468.64     51.32 o 
   3   0  16       64.76       79.68     26.34 o 
   4   0  16       30.51       64.83     49.30 o 
   5   0  16      949.74      931.21     80.36 o 
   6   0  16        2.30       57.40     58.07 o 
  -8   1  16       64.82      125.86     54.19 o 
  -7   1  16      234.00      270.32     36.54 o 
  -6   1  16      444.80      445.39     40.59 o 
  -5   1  16        9.02       25.77     44.93 o 
  -4   1  16     2041.74     2052.15     68.44 o 
  -3   1  16       54.58       82.05     39.98 o 
  -2   1  16     1209.25     1237.13     39.63 o 
  -1   1  16     3097.47     2931.62     74.33 o 
   0   1  16     4008.72     3780.40     88.84 o 
   1   1  16     1291.04     1172.27     37.48 o 
   2   1  16     9755.77     8781.99    826.20 o 
   3   1  16        0.17       28.00     40.18 o 
   4   1  16      161.55      141.05     32.47 o 
   5   1  16       46.40       78.61     39.37 o 
   6   1  16      887.29      897.78     52.73 o 
  -8   2  16      285.34      277.16     50.30 o 
  -7   2  16       23.05       61.08     30.55 o 
  -6   2  16       30.66       62.57     29.34 o 
  -5   2  16      118.69      140.50     30.48 o 
  -4   2  16       39.05       67.37     38.47 o 
  -3   2  16      129.37      157.88     33.65 o 
  -2   2  16      747.58      738.42     41.53 o 
  -1   2  16       97.37      102.77     23.03 o 
   0   2  16     3667.39     3536.56     67.92 o 
   1   2  16      833.05      854.23     45.12 o 
   2   2  16     2245.08     2172.19     75.11 o 
   3   2  16      158.23      167.10     29.98 o 
   4   2  16      238.41      220.51     37.15 o 
   5   2  16      678.79      657.05     58.46 o 
   6   2  16       15.61       67.13     38.67 o 
  -8   3  16       35.60       83.36     47.86 o 
  -7   3  16       49.04      103.91     47.82 o 
  -6   3  16      427.13      433.21     54.89 o 
  -5   3  16        4.94       50.18     28.87 o 
  -4   3  16       94.87      105.56     30.77 o 
  -3   3  16      104.27      130.85     31.92 o 
  -2   3  16      362.92      400.71     44.70 o 
  -1   3  16      720.77      690.18     35.18 o 
   0   3  16      544.64      471.09     35.37 o 
   1   3  16      235.76      276.17     38.60 o 
   2   3  16      178.47      174.99     38.19 o 
   3   3  16      170.60      199.42     39.95 o 
   4   3  16     1715.23     1600.44     54.09 o 
   5   3  16        0.22       41.52     53.72 o 
   6   3  16       47.82      117.65     38.94 o 
  -8   4  16      187.80      243.10     43.89 o 
  -7   4  16        3.26       49.47     34.92 o 
  -6   4  16       65.63      103.15     44.77 o 
  -5   4  16      237.82      246.29     32.11 o 
  -4   4  16      601.45      641.32     33.17 o 
  -3   4  16     1506.30     1332.03    183.34 o 
  -2   4  16     2393.24     2340.84     84.35 o 
  -1   4  16     2462.13     2352.43     64.75 o 
   0   4  16     3903.92     3714.84    101.57 o 
   1   4  16      662.94      596.60     37.28 o 
   2   4  16      211.91      230.79     30.18 o 
   3   4  16        1.81       57.39     36.08 o 
   4   4  16     1545.62     1513.57    102.68 o 
   5   4  16       31.50       91.04     42.46 o 
   6   4  16      229.77      260.19     46.30 o 
  -7   5  16       11.96       76.48     27.30 o 
  -6   5  16      566.48      538.79     44.59 o 
  -5   5  16      142.66      172.94     39.67 o 
  -4   5  16      853.05      878.22     41.80 o 
  -3   5  16      174.52      178.86     25.50 o 
  -2   5  16     2308.18     2239.47     58.06 o 
  -1   5  16     1413.90     1377.32     41.65 o 
   0   5  16      805.70      792.66     45.22 o 
   1   5  16      899.32      956.24     40.34 o 
   2   5  16       42.10       53.00     29.59 o 
   3   5  16       71.59      104.84     43.89 o 
   4   5  16      125.60      189.55     48.20 o 
   5   5  16      334.93      360.72     51.63 o 
   6   5  16      533.90      554.85     45.75 o 
  -7   6  16      197.52      220.90     41.85 o 
  -6   6  16        0.00       34.91     33.98 o 
  -5   6  16      422.62      427.78     53.42 o 
  -4   6  16      263.20      291.58     41.32 o 
  -3   6  16       27.50       75.75     26.93 o 
  -2   6  16      748.55      749.01     22.80 o 
  -1   6  16        8.62       30.91     31.90 o 
   0   6  16      240.56      254.90     41.53 o 
   1   6  16     1495.69     1444.10     51.03 o 
   2   6  16      886.32      872.72     49.79 o 
   3   6  16      451.41      404.44     43.04 o 
   4   6  16      304.70      297.37     38.10 o 
   5   6  16      330.08      372.75     72.25 o 
   6   6  16      117.43      175.57     48.45 o 
  -7   7  16        9.15       74.35     29.48 o 
  -6   7  16      697.56      691.13     49.67 o 
  -5   7  16      110.54      135.68     27.67 o 
  -4   7  16      154.79      177.03     25.67 o 
  -3   7  16      222.40      259.39     28.16 o 
  -2   7  16     4497.54     4528.68    123.58 o 
  -1   7  16      922.59      848.46     43.69 o 
   0   7  16        2.99       43.42     34.10 o 
   1   7  16      314.08      279.02     58.82 o 
   2   7  16      471.60      483.97     54.54 o 
   3   7  16      100.97      164.06     20.81 o 
   4   7  16      319.29      338.88     30.30 o 
   5   7  16      477.58      592.21     56.43 o 
  -7   8  16        2.92       60.51     41.92 o 
  -6   8  16       64.78      126.79     47.17 o 
  -5   8  16        1.09       21.84     25.72 o 
  -4   8  16     2253.37     2122.04     64.64 o 
  -3   8  16      739.01      698.59     50.92 o 
  -2   8  16      149.64      178.79     31.24 o 
  -1   8  16     1102.03     1021.06     48.83 o 
   0   8  16     1270.68     1262.02     51.81 o 
   1   8  16       13.96       68.53     21.19 o 
   2   8  16      998.03      962.91     52.54 o 
   3   8  16       12.20       70.68     37.31 o 
   4   8  16       24.72       70.03     42.42 o 
   5   8  16       19.08       65.16     40.07 o 
  -6   9  16        9.41       64.22     21.61 o 
  -5   9  16      166.83      196.63     39.58 o 
  -4   9  16      644.56      621.73     40.06 o 
  -3   9  16     1052.83     1044.47     26.58 o 
  -2   9  16     3172.26     3086.20     62.70 o 
  -1   9  16      358.88      387.15     36.35 o 
   0   9  16     1255.98     1221.98     64.49 o 
   1   9  16       42.05      103.82     31.61 o 
   2   9  16      387.93      406.99     55.04 o 
   3   9  16      102.70      139.98     24.61 o 
   4   9  16       31.78       79.13     35.78 o 
   5   9  16      177.11      249.34     52.05 o 
  -6  10  16       88.80      152.24     58.93 o 
  -5  10  16      278.42      326.12     38.54 o 
  -4  10  16      106.82      130.02     30.98 o 
  -3  10  16       20.26       38.40     23.97 o 
  -2  10  16       27.53       77.90     37.94 o 
  -1  10  16      304.00      317.56     20.57 o 
   0  10  16     4058.96     4146.02    110.75 o 
   1  10  16     1000.74      974.80     28.36 o 
   2  10  16      671.39      690.92     42.20 o 
   3  10  16        1.18       53.07     32.40 o 
   4  10  16      279.85      303.92     56.70 o 
  -5  11  16      126.01      180.47     35.89 o 
  -4  11  16      125.20      139.22     39.69 o 
  -3  11  16       19.57       41.44     36.00 o 
  -2  11  16      247.66      259.94     62.29 o 
  -1  11  16     3355.60     3111.42     95.39 o 
   0  11  16       62.38      118.85     49.30 o 
   1  11  16      534.69      553.73     85.76 o 
   2  11  16       14.51       42.61     22.68 o 
   3  11  16      246.72      314.97     40.35 o 
   4  11  16       48.55       83.28     39.88 o 
  -5  12  16       20.16       64.46     35.38 o 
  -4  12  16       33.29       68.03     26.97 o 
  -3  12  16      894.10      784.57     48.46 o 
  -2  12  16       60.25       99.44     29.38 o 
  -1  12  16      133.21      140.97     23.97 o 
   0  12  16      306.79      344.53     20.62 o 
   1  12  16       57.59      106.44     34.29 o 
   2  12  16     1056.58     1056.87     27.93 o 
   3  12  16       39.39      132.02     34.44 o 
  -4  13  16      136.35      181.85     44.41 o 
  -3  13  16        2.76      131.30     54.54 o 
  -2  13  16      482.08      498.26     51.21 o 
  -1  13  16      336.95      364.18     19.08 o 
   0  13  16      265.31      314.00     71.58 o 
   1  13  16       24.08       31.67     22.44 o 
   2  13  16      274.69      310.84     26.59 o 
  -3  14  16        7.25       81.49     31.75 o 
  -2  14  16      144.90      170.08     64.49 o 
  -1  14  16      157.31      176.09     20.03 o 
   0  14  16        1.59       71.54     24.31 o 
   1  14  16      525.21      544.83     24.49 o 
  -8   1  17       18.04       87.44     57.29 o 
  -7   1  17       13.50       55.95     51.46 o 
  -6   1  17      564.17      578.91     48.45 o 
  -5   1  17     1038.41     1051.79     70.40 o 
  -4   1  17       72.98      123.26     40.28 o 
  -3   1  17     1021.77     1027.55     48.19 o 
  -2   1  17      146.17      151.56     33.65 o 
  -1   1  17     1985.37     1803.78     61.11 o 
   0   1  17      668.76      626.16     46.25 o 
   1   1  17     1278.70     1232.72     57.54 o 
   2   1  17      101.37      135.16     48.32 o 
   3   1  17      734.69      691.27     38.74 o 
   4   1  17      112.33      141.07     35.80 o 
   5   1  17      407.58      433.32     34.90 o 
   6   1  17        0.04       51.09     42.77 o 
  -8   2  17       10.22       61.39     64.04 o 
  -7   2  17      104.04      139.79     53.45 o 
  -6   2  17     1061.90     1015.19     68.95 o 
  -5   2  17      322.35      338.95     34.36 o 
  -4   2  17     2087.21     2023.56     66.13 o 
  -3   2  17     3053.17     3031.38     58.11 o 
  -2   2  17       48.52       61.79     33.01 o 
  -1   2  17     1158.33     1128.89     40.93 o 
   0   2  17     4355.00     3973.31    106.20 o 
   1   2  17     2338.90     2230.45     73.99 o 
   2   2  17     1582.25     1612.99     49.97 o 
   3   2  17      182.43      180.73     40.97 o 
   4   2  17      804.16      839.80     48.46 o 
   5   2  17     1251.08     1174.75     84.37 o 
   6   2  17     2471.59     2404.54     52.11 o 
  -8   3  17       13.96       67.05     45.50 o 
  -7   3  17      247.44      302.26     41.98 o 
  -6   3  17      384.23      400.55     44.09 o 
  -5   3  17      773.54      790.01     47.97 o 
  -4   3  17     6259.79     6021.82    135.77 o 
  -3   3  17        2.10       32.42     31.50 o 
  -2   3  17      847.74      827.39     31.08 o 
  -1   3  17      476.28      482.53     23.53 o 
   0   3  17     1495.60     1455.26     59.12 o 
   1   3  17      161.85      166.28     33.62 o 
   2   3  17      162.14      193.50     44.95 o 
   3   3  17     1307.63     1291.91     53.34 o 
   4   3  17     2850.77     2662.02     79.00 o 
   5   3  17     1496.91     1501.10     75.53 o 
   6   3  17      598.70      669.47     42.46 o 
  -7   4  17      165.87      152.09     47.53 o 
  -6   4  17      925.98      905.86     66.34 o 
  -5   4  17      179.61      202.25     48.83 o 
  -4   4  17      405.89      444.66     28.60 o 
  -3   4  17     1120.39     1160.31     34.51 o 
  -2   4  17      841.25      810.96     33.72 o 
  -1   4  17     1052.94     1052.87     81.03 o 
   0   4  17      126.92      118.21     32.21 o 
   1   4  17     1154.37     1092.73     30.56 o 
   2   4  17       14.46       54.35     33.60 o 
   3   4  17      252.89      286.40     13.51 o 
   4   4  17       63.54      142.28     31.09 o 
   5   4  17      363.78      426.25     32.30 o 
   6   4  17      117.65      153.80     55.07 o 
  -7   5  17      113.97      152.17     37.63 o 
  -6   5  17       56.50      102.95     42.47 o 
  -5   5  17      317.76      348.06     35.89 o 
  -4   5  17       54.02       79.38     26.34 o 
  -3   5  17       35.60       86.16     33.26 o 
  -2   5  17     1370.65     1265.58     43.80 o 
  -1   5  17      542.32      534.59     24.51 o 
   0   5  17      128.75      116.27     27.89 o 
   1   5  17        6.37       37.52     39.21 o 
   2   5  17      273.05      332.75     32.91 o 
   3   5  17      267.13      335.32     44.89 o 
   4   5  17       85.45      124.36     55.81 o 
   5   5  17      116.48      175.50     34.28 o 
   6   5  17       97.04      159.29     51.11 o 
  -7   6  17        3.30       59.65     40.24 o 
  -6   6  17      286.31      315.77     60.49 o 
  -5   6  17      328.17      321.20     45.45 o 
  -4   6  17       38.59       64.25     28.92 o 
  -3   6  17     1442.19     1333.96     32.90 o 
  -2   6  17        0.65       39.21     30.74 o 
  -1   6  17      235.98      237.68     37.53 o 
   0   6  17      100.29      143.47     36.99 o 
   1   6  17       57.86       75.84     29.88 o 
   2   6  17     1865.62     1781.10     63.64 o 
   3   6  17       13.05       35.79     57.40 o 
   4   6  17     3064.09     2881.15     56.58 o 
   5   6  17        1.12       66.92     38.36 o 
  -7   7  17      230.81      321.46     59.68 o 
  -6   7  17      331.85      357.07     61.34 o 
  -5   7  17     1894.04     1857.93     96.56 o 
  -4   7  17     1238.88     1184.98     48.37 o 
  -3   7  17       75.79      115.55     33.60 o 
  -2   7  17      569.38      599.02     29.60 o 
  -1   7  17      823.42      760.10     53.01 o 
   0   7  17      691.59      676.40     46.89 o 
   1   7  17      262.95      282.21     31.46 o 
   2   7  17      626.21      638.01     72.35 o 
   3   7  17      527.27      560.51     65.36 o 
   4   7  17       69.35       82.79     54.33 o 
   5   7  17     1588.03     1640.41     30.89 o 
  -6   8  17      712.66      677.17     56.16 o 
  -5   8  17      399.38      412.68     64.50 o 
  -4   8  17      318.40      340.07     47.75 o 
  -3   8  17      625.69      649.08     33.54 o 
  -2   8  17     1275.59     1254.44     42.95 o 
  -1   8  17      241.17      288.12     37.31 o 
   0   8  17     2329.58     2357.75     71.58 o 
   1   8  17        0.04       56.26     32.01 o 
   2   8  17       17.69       57.29     51.33 o 
   3   8  17      290.19      341.66     29.55 o 
   4   8  17       17.83       59.78     29.30 o 
   5   8  17      501.26      491.18     47.20 o 
  -6   9  17       27.85       88.47     31.25 o 
  -5   9  17       59.83      109.46     35.58 o 
  -4   9  17      175.68      209.11     57.59 o 
  -3   9  17      115.99      137.03     39.18 o 
  -2   9  17     1148.69     1163.46     54.01 o 
  -1   9  17       15.97       69.68     25.46 o 
   0   9  17      374.00      346.50     19.64 o 
   1   9  17       30.90       76.01     40.87 o 
   2   9  17      799.96      821.05     65.70 o 
   3   9  17      151.18      171.71     33.19 o 
   4   9  17     2182.28     2254.35     74.96 o 
  -6  10  17      251.65      271.40     33.34 o 
  -5  10  17      146.11      173.02     48.96 o 
  -4  10  17        7.76       52.31     35.80 o 
  -3  10  17      536.60      559.28     35.96 o 
  -2  10  17      110.05      143.75     32.16 o 
  -1  10  17      277.88      285.11     35.35 o 
   0  10  17      435.39      444.31     39.37 o 
   1  10  17      518.32      644.17     45.18 o 
   2  10  17      326.91      381.72     46.89 o 
   3  10  17       16.36       76.76     34.43 o 
   4  10  17      711.04      716.13     45.39 o 
  -5  11  17       16.19       69.16     41.85 o 
  -4  11  17        6.89       65.20     43.71 o 
  -3  11  17      427.35      407.86     55.95 o 
  -2  11  17       67.73      107.12     38.96 o 
  -1  11  17      197.25      247.69     35.48 o 
   0  11  17        2.25       73.23     20.16 o 
   1  11  17      557.58      491.37     24.46 o 
   2  11  17      748.50      767.45     28.10 o 
   3  11  17      887.36      849.86     60.98 o 
  -4  12  17      138.85      160.73     46.26 o 
  -3  12  17      120.87      159.69     55.21 o 
  -2  12  17      334.23      333.84     28.51 o 
  -1  12  17       85.67      121.20     25.99 o 
   0  12  17      293.07      367.07     34.07 o 
   1  12  17      461.43      515.01     24.70 o 
   2  12  17     1518.68     1477.16     40.18 o 
   3  12  17        0.47       44.38     28.30 o 
  -3  13  17      169.86      292.17     32.65 o 
  -2  13  17       23.23       78.96     32.44 o 
  -1  13  17      534.01      526.57     19.29 o 
   0  13  17       94.75      115.35     21.80 o 
   1  13  17       94.75      115.75     22.22 o 
   2  13  17       67.74      133.26     27.06 o 
  -2  14  17      387.54      418.67    108.04 o 
  -1  14  17      346.97      340.41     20.64 o 
   0  14  17        5.35       80.93     35.47 o 
  -7   0  18      451.42      463.24     74.28 o 
  -6   0  18      197.72      251.20     60.78 o 
  -5   0  18       78.30      146.54     40.52 o 
  -4   0  18      507.32      509.16     30.39 o 
  -3   0  18      108.12      172.87     59.42 o 
  -2   0  18     5134.09     5385.35    215.41 o 
  -1   0  18     1167.25     1001.44     88.46 o 
   0   0  18     9983.79     9766.56    219.47 o 
   1   0  18     5688.60     5292.16    157.34 o 
   2   0  18     1657.96     1695.63     85.76 o 
   3   0  18       38.19       81.71     52.00 o 
   4   0  18      604.29      612.48     84.41 o 
   5   0  18     2218.39     2008.95    102.64 o 
   6   0  18      716.50      636.79     84.41 o 
  -7   1  18        7.78       52.24     34.77 o 
  -6   1  18      282.36      296.64     49.21 o 
  -5   1  18      389.31      392.71     43.20 o 
  -4   1  18        8.37       42.68     23.10 o 
  -3   1  18      597.17      605.58     41.99 o 
  -2   1  18      832.85      784.34     48.45 o 
  -1   1  18      318.72      327.55     34.37 o 
   0   1  18     2535.38     2406.27     77.35 o 
   1   1  18     1294.03     1256.71     60.46 o 
   2   1  18      145.56      179.34     38.12 o 
   3   1  18     1453.72     1472.55     44.09 o 
   4   1  18      428.20      423.95     46.51 o 
   5   1  18      128.28      147.66     53.26 o 
   6   1  18     1032.95      992.05     71.80 o 
  -7   2  18        0.52       61.23     59.64 o 
  -6   2  18      657.32      630.88     66.13 o 
  -5   2  18       11.23       47.82     35.76 o 
  -4   2  18      898.09      878.46     33.82 o 
  -3   2  18        0.76       12.44     30.93 o 
  -2   2  18      277.98      281.89     36.15 o 
  -1   2  18      100.51      112.03     34.61 o 
   0   2  18     1526.75     1383.92     59.12 o 
   1   2  18        0.98       31.04     42.64 o 
   2   2  18     1773.93     1810.23     51.81 o 
   3   2  18       75.14      102.51     39.05 o 
   4   2  18      367.04      333.43     36.31 o 
   5   2  18      183.98      204.46     48.44 o 
   6   2  18       33.11       57.76     60.34 o 
  -7   3  18        5.76       74.65     52.44 o 
  -6   3  18       20.33       55.18     39.25 o 
  -5   3  18        5.50       73.98     35.69 o 
  -4   3  18      465.96      418.60     34.42 o 
  -3   3  18      516.09      500.23     37.48 o 
  -2   3  18        0.15       24.39     35.69 o 
  -1   3  18      807.24      806.40     51.61 o 
   0   3  18      650.32      638.30     44.88 o 
   1   3  18      408.15      389.29     30.64 o 
   2   3  18      241.72      254.53     43.81 o 
   3   3  18       13.48       51.25     40.88 o 
   4   3  18       23.23       52.46     44.44 o 
   5   3  18      609.67      593.88     36.35 o 
  -7   4  18      149.37      172.60     41.53 o 
  -6   4  18       60.28      107.73     36.29 o 
  -5   4  18       21.15       72.44     46.84 o 
  -4   4  18      482.08      479.07     36.62 o 
  -3   4  18      359.92      357.62     31.71 o 
  -2   4  18      189.71      194.81     28.72 o 
  -1   4  18      212.11      230.91     27.12 o 
   0   4  18      517.77      564.16     51.52 o 
   1   4  18        1.14       32.97     36.84 o 
   2   4  18     3871.16     3744.21    294.08 o 
   3   4  18       17.80       54.63     28.10 o 
   4   4  18     1030.54      921.84     46.55 o 
   5   4  18       40.86       85.77     49.95 o 
  -7   5  18       23.55       93.18     60.14 o 
  -6   5  18       76.42       98.07     37.91 o 
  -5   5  18     1633.70     1515.13     63.64 o 
  -4   5  18       45.48       96.30     38.38 o 
  -3   5  18      555.57      534.59     51.46 o 
  -2   5  18        0.74       23.14     21.21 o 
  -1   5  18      183.64      210.43     32.64 o 
   0   5  18     1482.18     1481.13     52.18 o 
   1   5  18     4391.44     4403.54     80.83 o 
   2   5  18        0.01       44.77     29.19 o 
   3   5  18     2042.94     2005.62     58.69 o 
   4   5  18      947.16      869.42     54.50 o 
   5   5  18       47.08      108.73     51.46 o 
  -7   6  18      105.08      168.61     33.63 o 
  -6   6  18      129.54      167.91     43.21 o 
  -5   6  18      460.95      481.92     47.61 o 
  -4   6  18      280.30      299.21     34.86 o 
  -3   6  18     2065.09     2014.07     52.06 o 
  -2   6  18      315.65      327.36     23.60 o 
  -1   6  18      232.72      267.44     33.19 o 
   0   6  18      840.91      887.30     49.04 o 
   1   6  18     1618.62     1669.04     60.33 o 
   2   6  18      919.35      906.25     57.96 o 
   3   6  18       61.97      108.22     44.13 o 
   4   6  18        8.40       79.80     53.45 o 
   5   6  18      806.13      902.09     34.00 o 
  -6   7  18      178.60      235.04     30.37 o 
  -5   7  18        8.07       37.49     22.33 o 
  -4   7  18      906.71      876.43     45.17 o 
  -3   7  18       74.34      113.65     29.13 o 
  -2   7  18      938.12     1007.21     52.24 o 
  -1   7  18      622.31      615.59     49.05 o 
   0   7  18       45.87       75.64     40.33 o 
   1   7  18       23.71       57.07     31.90 o 
   2   7  18       95.68      122.90     34.85 o 
   3   7  18        4.13       54.39     36.75 o 
   4   7  18      358.21      331.91     64.08 o 
   5   7  18       70.15      180.01     34.05 o 
  -6   8  18        6.15       91.80     54.83 o 
  -5   8  18      146.34      171.62     40.60 o 
  -4   8  18      261.68      270.22     38.94 o 
  -3   8  18       87.36      124.44     38.64 o 
  -2   8  18        1.16       29.04     28.84 o 
  -1   8  18      812.69      775.35     99.74 o 
   0   8  18      331.60      312.52     32.23 o 
   1   8  18     1496.25     1497.90     41.07 o 
   2   8  18      117.55      185.47     37.02 o 
   3   8  18       94.71      133.71     42.53 o 
   4   8  18        1.95       81.32     47.33 o 
  -6   9  18        8.14       53.01     36.29 o 
  -5   9  18       52.56       93.03     41.30 o 
  -4   9  18      257.16      283.46     44.97 o 
  -3   9  18      281.56      307.03     38.81 o 
  -2   9  18      704.79      702.84     28.51 o 
  -1   9  18     1186.46     1175.56     38.05 o 
   0   9  18     2195.02     2077.77     45.41 o 
   1   9  18      584.91      599.53     35.07 o 
   2   9  18        1.39       70.26     47.45 o 
   3   9  18      106.95      149.89     27.93 o 
   4   9  18      148.97      249.54     54.51 o 
  -5  10  18       33.83       88.12     51.95 o 
  -4  10  18     1337.21     1219.68     33.48 o 
  -3  10  18      387.41      361.46     38.43 o 
  -2  10  18      168.51      195.18     32.60 o 
  -1  10  18        0.99       32.60     37.29 o 
   0  10  18      189.45      237.80     21.61 o 
   1  10  18      169.95      179.37     23.61 o 
   2  10  18      789.94      850.01     76.24 o 
   3  10  18      617.70      620.07     34.73 o 
  -5  11  18       40.16      104.75     42.48 o 
  -4  11  18      759.09      720.09     55.77 o 
  -3  11  18      111.51      136.57     60.87 o 
  -2  11  18      103.42      127.49     30.54 o 
  -1  11  18        0.23       41.40     24.82 o 
   0  11  18        5.44       60.42     39.50 o 
   1  11  18      126.75      182.69     25.77 o 
   2  11  18       26.43      130.80     38.06 o 
   3  11  18      846.86      943.59     61.66 o 
  -4  12  18      267.85      279.87     56.44 o 
  -3  12  18     1095.39     1204.20     62.80 o 
  -2  12  18      178.80      193.90     44.09 o 
  -1  12  18        7.41       68.72     32.85 o 
   0  12  18        3.85       46.32     26.00 o 
   1  12  18      557.63      519.05     46.13 o 
   2  12  18       16.22       59.20     43.56 o 
  -3  13  18      176.38      175.85     47.94 o 
  -2  13  18      250.82      310.83     53.20 o 
  -1  13  18      571.05      593.83     33.26 o 
   0  13  18      386.03      373.22     22.34 o 
   1  13  18       14.15       91.00     39.39 o 
  -7   1  19       35.13      105.98     42.82 o 
  -6   1  19      520.73      504.86     47.34 o 
  -5   1  19       87.99      109.27     30.07 o 
  -4   1  19       50.86       79.12     24.33 o 
  -3   1  19      901.29      858.89     53.19 o 
  -2   1  19      317.69      321.03     43.61 o 
  -1   1  19      616.41      579.84     46.20 o 
   0   1  19      127.23      130.12     43.65 o 
   1   1  19     1206.44     1146.05     64.81 o 
   2   1  19      154.54      183.26     32.94 o 
   3   1  19       15.55       50.74     40.52 o 
   4   1  19     2585.23     2486.63     79.77 o 
   5   1  19      259.02      285.76     51.03 o 
  -7   2  19       15.62       72.17     51.91 o 
  -6   2  19       16.64       65.96     48.28 o 
  -5   2  19      817.00      802.21     39.98 o 
  -4   2  19       31.09       57.62     23.51 o 
  -3   2  19      195.52      213.15     51.59 o 
  -2   2  19      527.62      535.50     67.31 o 
  -1   2  19        6.93       32.60     35.04 o 
   0   2  19      167.78      208.87     34.50 o 
   1   2  19       10.03       42.95     34.50 o 
   2   2  19        8.03       52.18     36.73 o 
   3   2  19     1587.42     1535.79     72.29 o 
   4   2  19        7.34       41.53     43.93 o 
   5   2  19     1514.89     1460.82     61.11 o 
  -7   3  19      151.80      151.65     53.89 o 
  -6   3  19       62.57      102.30     30.07 o 
  -5   3  19      425.02      402.65     48.07 o 
  -4   3  19     1628.97     1611.32     51.81 o 
  -3   3  19       37.22       54.24     33.10 o 
  -2   3  19      348.91      395.56     39.22 o 
  -1   3  19      543.91      552.77     38.91 o 
   0   3  19     1881.52     1901.05     65.41 o 
   1   3  19       36.73       65.23     33.19 o 
   2   3  19      738.53      814.75     53.72 o 
   3   3  19       85.31      101.35     40.56 o 
   4   3  19      397.23      388.31     39.21 o 
   5   3  19       58.93      119.51     32.39 o 
  -7   4  19       19.94       85.22     55.84 o 
  -6   4  19        1.49       53.33     41.65 o 
  -5   4  19       22.43       74.47     25.73 o 
  -4   4  19      540.20      564.73     39.35 o 
  -3   4  19       97.47      128.73     30.69 o 
  -2   4  19       67.32      103.04     31.96 o 
  -1   4  19      860.62      798.86     46.20 o 
   0   4  19      112.22      148.71     45.57 o 
   1   4  19     2000.88     1889.54     46.07 o 
   2   4  19      608.38      580.32     67.80 o 
   3   4  19       68.78      102.91     33.71 o 
   4   4  19       30.07       66.09     25.62 o 
   5   4  19        9.68       61.34     54.40 o 
  -7   5  19       49.63      109.25     59.71 o 
  -6   5  19      149.61      161.89     37.12 o 
  -5   5  19      240.91      273.25     42.64 o 
  -4   5  19     1027.92     1018.58     39.17 o 
  -3   5  19       69.01      106.09     31.85 o 
  -2   5  19      462.65      424.24     43.93 o 
  -1   5  19      264.68      305.22     38.75 o 
   0   5  19      196.14      204.61     32.73 o 
   1   5  19      522.07      523.30     46.24 o 
   2   5  19      530.49      474.04     37.90 o 
   3   5  19      698.79      761.46     45.08 o 
   4   5  19       11.32       50.85     41.44 o 
   5   5  19       15.53       87.25     44.72 o 
  -6   6  19      403.81      371.25     47.27 o 
  -5   6  19      197.39      242.90     38.81 o 
  -4   6  19      276.62      319.07     39.13 o 
  -3   6  19     1273.93     1229.31     39.60 o 
  -2   6  19       73.65      109.32     37.61 o 
  -1   6  19      190.03      216.44     38.84 o 
   0   6  19        0.13       41.66     39.20 o 
   1   6  19      436.96      495.29     41.92 o 
   2   6  19      386.71      368.12     45.39 o 
   3   6  19      207.87      243.57     40.09 o 
   4   6  19        8.62       75.63     50.62 o 
   5   6  19      348.28      355.65     44.47 o 
  -6   7  19       26.28       62.45     48.38 o 
  -5   7  19       14.31       58.21     47.04 o 
  -4   7  19      127.85      130.83     32.69 o 
  -3   7  19      518.34      544.45     38.25 o 
  -2   7  19      238.96      248.44     31.74 o 
  -1   7  19      456.70      447.78     44.85 o 
   0   7  19      445.46      453.97     39.57 o 
   1   7  19      924.69      918.37     47.52 o 
   2   7  19     1132.08     1104.70    130.67 o 
   3   7  19      351.58      376.81     37.38 o 
   4   7  19      881.14      910.54     75.17 o 
  -6   8  19        2.92       68.23     53.45 o 
  -5   8  19      233.90      276.69     52.72 o 
  -4   8  19      435.96      452.44     48.73 o 
  -3   8  19      167.73      194.62     29.44 o 
  -2   8  19      339.44      354.70     35.26 o 
  -1   8  19        4.96       27.26     25.75 o 
   0   8  19      885.98      824.41     48.43 o 
   1   8  19      165.20      174.00     43.89 o 
   2   8  19     1326.76     1162.59    111.24 o 
   3   8  19      903.75      944.37     29.12 o 
   4   8  19       15.82       57.81     37.51 o 
  -5   9  19      189.25      188.19     41.31 o 
  -4   9  19      192.11      208.29     37.28 o 
  -3   9  19      146.18      163.16     44.97 o 
  -2   9  19     1624.18     1552.02     32.04 o 
  -1   9  19      658.36      673.82     38.34 o 
   0   9  19      692.72      683.09     24.54 o 
   1   9  19      133.20      166.77     49.29 o 
   2   9  19       57.67      112.14     46.33 o 
   3   9  19        4.21       65.75     35.32 o 
  -5  10  19        5.77       38.04     36.92 o 
  -4  10  19       50.98       77.70     28.92 o 
  -3  10  19       40.28       83.59     38.83 o 
  -2  10  19      258.10      274.30     36.51 o 
  -1  10  19      465.77      477.76     40.72 o 
   0  10  19      404.53      391.66     71.58 o 
   1  10  19       33.70      105.23     34.24 o 
   2  10  19       55.18       98.74     39.82 o 
   3  10  19      170.56      214.16     39.61 o 
  -4  11  19      996.60      944.72     66.78 o 
  -3  11  19       17.72       74.90     52.73 o 
  -2  11  19      566.61      505.54     35.32 o 
  -1  11  19      108.38      125.42     21.20 o 
   0  11  19        0.01       29.22     32.75 o 
   1  11  19      258.02      302.97     27.18 o 
   2  11  19       60.50      102.96     28.33 o 
  -3  12  19        5.34       81.06     30.16 o 
  -2  12  19      149.99      179.95     36.15 o 
  -1  12  19      162.27      257.86     33.09 o 
   0  12  19      528.57      597.62     68.88 o 
   1  12  19      141.10      153.31     40.52 o 
  -1  13  19        4.52       33.68     33.76 o 
  -7   0  20      185.50      249.18     56.05 o 
  -6   0  20      639.25      632.06    114.12 o 
  -5   0  20      416.41      493.63     86.44 o 
  -4   0  20     1422.30     1400.53     56.72 o 
  -3   0  20       43.16       79.68     35.79 o 
  -2   0  20       72.12      111.42     47.27 o 
  -1   0  20      728.32      755.64     64.15 o 
   0   0  20      446.69      454.46     51.32 o 
   1   0  20     1903.78     1787.46    126.95 o 
   2   0  20       20.99       47.27     66.18 o 
   3   0  20      839.76      822.49     94.54 o 
   4   0  20      356.06      382.88     62.13 o 
   5   0  20      221.38      343.04     97.24 o 
  -7   1  20        1.25       74.63     54.60 o 
  -6   1  20       56.04       78.84     45.09 o 
  -5   1  20      239.12      242.19     35.04 o 
  -4   1  20        0.27       38.17     44.76 o 
  -3   1  20      903.56      960.28     51.57 o 
  -2   1  20       56.64       74.33     30.18 o 
  -1   1  20       87.52       96.47     46.05 o 
   0   1  20      643.04      586.21     39.63 o 
   1   1  20      326.37      354.78     33.69 o 
   2   1  20      185.80      252.21     53.05 o 
   3   1  20       21.75       45.28     35.10 o 
   4   1  20      808.82      833.59     66.53 o 
   5   1  20       16.91       61.05     40.03 o 
  -7   2  20       63.88      115.76     50.37 o 
  -6   2  20       31.05       80.21     44.29 o 
  -5   2  20        3.72       53.71     32.06 o 
  -4   2  20      245.62      285.83     41.03 o 
  -3   2  20       11.70       53.40     46.16 o 
  -2   2  20      943.45      986.34     64.08 o 
  -1   2  20     1145.47     1138.95     40.64 o 
   0   2  20      685.31      685.03     52.23 o 
   1   2  20        0.30       25.66     42.31 o 
   2   2  20      293.43      295.99     56.89 o 
   3   2  20      515.63      506.88     52.44 o 
   4   2  20      184.91      213.23     42.08 o 
   5   2  20        3.60       61.95     34.22 o 
  -7   3  20        2.29       47.44     40.39 o 
  -6   3  20       19.00       55.91     35.11 o 
  -5   3  20        0.14       38.94     39.69 o 
  -4   3  20      184.78      201.74     48.32 o 
  -3   3  20      210.77      211.24     26.79 o 
  -2   3  20       86.57      100.45     38.54 o 
  -1   3  20       28.94       60.25     30.28 o 
   0   3  20      986.77      966.50     58.28 o 
   1   3  20      277.03      297.28     44.48 o 
   2   3  20     2888.91     2680.50    131.74 o 
   3   3  20       13.15       42.05     40.13 o 
   4   3  20        8.00       55.94     47.48 o 
   5   3  20      137.08      171.39     66.39 o 
  -7   4  20        0.51       58.47     35.80 o 
  -6   4  20       66.89       98.41     54.97 o 
  -5   4  20       36.90       64.75     24.08 o 
  -4   4  20      987.52     1006.88     61.83 o 
  -3   4  20      166.00      198.77     33.10 o 
  -2   4  20      755.36      765.74     52.66 o 
  -1   4  20       81.52      130.66     33.69 o 
   0   4  20     1391.42     1412.99     48.39 o 
   1   4  20      889.29      899.07     52.06 o 
   2   4  20     1757.78     1778.29     68.30 o 
   3   4  20      169.83      240.43     42.13 o 
   4   4  20        7.30       33.94     37.30 o 
   5   4  20       38.72      109.00     38.29 o 
  -6   5  20       46.47       82.41     60.59 o 
  -5   5  20      416.58      418.21     36.07 o 
  -4   5  20       27.87       43.71     31.58 o 
  -3   5  20      676.34      748.84     35.45 o 
  -2   5  20      170.06      204.85     35.77 o 
  -1   5  20        9.79       75.00     39.01 o 
   0   5  20     1324.34     1300.69     81.91 o 
   1   5  20      998.88      967.10     33.46 o 
   2   5  20     1090.93     1002.31     54.71 o 
   3   5  20      251.01      274.08     63.64 o 
   4   5  20      395.55      397.81     44.88 o 
  -6   6  20      384.72      391.09     56.28 o 
  -5   6  20      357.67      348.15     38.70 o 
  -4   6  20      810.07      777.19     27.85 o 
  -3   6  20      345.28      375.12     27.34 o 
  -2   6  20       55.87       82.31     21.09 o 
  -1   6  20       25.67       71.50     44.41 o 
   0   6  20       45.96       82.32     44.74 o 
   1   6  20       17.82       58.04     50.31 o 
   2   6  20      236.23      216.19     30.99 o 
   3   6  20      449.69      478.59     30.77 o 
   4   6  20        0.09       95.11     31.57 o 
  -6   7  20      378.89      450.91     46.30 o 
  -5   7  20       35.05       63.18     28.09 o 
  -4   7  20     2171.30     2051.99     84.84 o 
  -3   7  20      811.21      785.65     44.88 o 
  -2   7  20        2.70       51.06     23.52 o 
  -1   7  20       62.22       92.96     37.47 o 
   0   7  20       60.28      103.58     47.20 o 
   1   7  20       33.42       64.34     49.56 o 
   2   7  20      493.30      506.60     50.21 o 
   3   7  20     1133.34     1316.38     94.83 o 
   4   7  20        1.65       66.07     37.07 o 
  -5   8  20      212.10      244.92     37.69 o 
  -4   8  20      641.42      664.08     41.92 o 
  -3   8  20        6.13       38.00     42.47 o 
  -2   8  20     1325.84     1297.23     64.71 o 
  -1   8  20      190.95      203.28     26.32 o 
   0   8  20      311.43      287.79     42.16 o 
   1   8  20        0.87       25.71     35.51 o 
   2   8  20      146.09      156.41     28.12 o 
   3   8  20      258.07      288.43     35.57 o 
  -5   9  20      351.30      417.95     51.67 o 
  -4   9  20      315.30      310.67     71.55 o 
  -3   9  20       52.94       74.66     34.55 o 
  -2   9  20       37.53       84.01     55.98 o 
  -1   9  20      186.10      189.83     33.48 o 
   0   9  20       12.01       22.03     24.13 o 
   1   9  20      289.52      320.89     54.28 o 
   2   9  20      429.26      498.15     35.46 o 
   3   9  20      513.57      532.61     53.17 o 
  -4  10  20      370.22      391.51     41.21 o 
  -3  10  20        0.01       44.08     43.92 o 
  -2  10  20      882.53      895.61     61.22 o 
  -1  10  20        7.44       58.56     32.30 o 
   0  10  20       19.67       77.97     21.92 o 
   1  10  20      619.60      619.72     40.70 o 
   2  10  20      378.68      447.78     61.59 o 
  -3  11  20     1802.70     1702.36     55.92 o 
  -2  11  20        5.86       68.55     49.83 o 
  -1  11  20       16.80       64.95     22.30 o 
   0  11  20      263.10      285.38     46.32 o 
   1  11  20      634.86      693.51    104.67 o 
  -2  12  20      177.32      288.56     35.11 o 
  -1  12  20       50.49      110.90     41.07 o 
   0  12  20      534.07      553.70     26.06 o 
  -6   1  21       60.72      102.99     39.91 o 
  -5   1  21        1.76       65.70     38.72 o 
  -4   1  21       22.84       53.41     34.65 o 
  -3   1  21     2121.12     2110.40     69.94 o 
  -2   1  21       44.67       53.06     38.83 o 
  -1   1  21      260.04      259.45     47.59 o 
   0   1  21      224.36      237.75     43.09 o 
   1   1  21     1552.53     1434.13     73.65 o 
   2   1  21      380.12      402.67     45.69 o 
   3   1  21       70.33      105.96     51.43 o 
   4   1  21      102.30      128.62     41.52 o 
  -6   2  21       28.56       87.82     41.96 o 
  -5   2  21      567.00      612.48     49.61 o 
  -4   2  21     1182.60     1122.91     62.13 o 
  -3   2  21      351.86      375.31     43.53 o 
  -2   2  21     2174.60     2147.13     72.37 o 
  -1   2  21      209.45      235.68     20.04 o 
   0   2  21       20.31       79.73     39.57 o 
   1   2  21      283.12      317.16     39.41 o 
   2   2  21        0.15       39.31     63.96 o 
   3   2  21      977.29     1005.81     55.15 o 
   4   2  21      352.79      373.97     72.80 o 
  -6   3  21     1791.30     1630.23     84.91 o 
  -5   3  21      463.72      512.45     42.97 o 
  -4   3  21      121.30      145.45     30.70 o 
  -3   3  21      407.17      430.33     36.25 o 
  -2   3  21      585.51      632.60     43.65 o 
  -1   3  21        2.23       49.97     45.37 o 
   0   3  21      880.61      856.86     48.51 o 
   1   3  21      196.75      211.15     62.72 o 
   2   3  21     3365.43     3274.37    101.79 o 
   3   3  21      162.88      197.53     47.27 o 
   4   3  21      256.08      297.30     42.85 o 
  -6   4  21        4.09       45.56     39.07 o 
  -5   4  21       97.64      167.98     23.89 o 
  -4   4  21      510.20      523.76     56.30 o 
  -3   4  21      414.42      432.54     33.26 o 
  -2   4  21        8.01       41.39     34.48 o 
  -1   4  21       47.55       75.96     45.09 o 
   0   4  21        0.79       36.53     40.64 o 
   1   4  21      612.02      711.06     44.17 o 
   2   4  21       39.85       50.81     48.33 o 
   3   4  21      344.60      406.14     34.32 o 
   4   4  21      115.27      134.30     52.75 o 
  -6   5  21        0.21       63.15     42.26 o 
  -5   5  21       68.18      120.70     40.17 o 
  -4   5  21      359.82      338.66     39.27 o 
  -3   5  21       40.58       87.08     32.43 o 
  -2   5  21        6.35       39.68     35.32 o 
  -1   5  21       24.73       81.09     34.31 o 
   0   5  21      274.10      300.27     54.60 o 
   1   5  21      172.97      234.41     41.50 o 
   2   5  21       22.80       57.41     38.49 o 
   3   5  21       18.69       90.33     52.56 o 
   4   5  21       62.37      110.19     35.82 o 
  -6   6  21      172.02      214.72     46.42 o 
  -5   6  21      131.16      166.06     37.35 o 
  -4   6  21      188.94      195.60     38.55 o 
  -3   6  21       66.41       98.57     39.85 o 
  -2   6  21        7.23       55.97     34.77 o 
  -1   6  21      246.44      240.12     66.52 o 
   0   6  21      676.52      670.93     41.73 o 
   1   6  21       26.49       86.47     35.45 o 
   2   6  21      684.45      607.06     39.87 o 
   3   6  21        8.84       36.66     41.36 o 
   4   6  21      323.46      397.19     55.92 o 
  -5   7  21      176.41      228.99     54.59 o 
  -4   7  21       17.52       74.97     42.51 o 
  -3   7  21      817.86      832.83     35.38 o 
  -2   7  21      985.71     1018.24     44.65 o 
  -1   7  21      107.88      155.91     41.91 o 
   0   7  21     1937.89     1760.50     97.92 o 
   1   7  21        2.91       53.09     46.30 o 
   2   7  21       23.93      130.15     42.37 o 
   3   7  21       69.64      129.52     49.44 o 
  -5   8  21       30.86       72.18     44.46 o 
  -4   8  21      730.81      661.22     52.02 o 
  -3   8  21       33.79       67.78     36.80 o 
  -2   8  21      386.64      394.42     40.69 o 
  -1   8  21      297.16      297.45     28.62 o 
   0   8  21      426.79      427.85     46.99 o 
   1   8  21     1659.97     1796.33     80.70 o 
   2   8  21      242.41      278.14     38.26 o 
   3   8  21      856.10      884.40     66.33 o 
  -4   9  21      221.08      220.26     33.76 o 
  -3   9  21       24.64       76.50     49.89 o 
  -2   9  21      126.96      141.64     42.88 o 
  -1   9  21      228.61      288.71     60.11 o 
   0   9  21       41.61      119.82     32.41 o 
   1   9  21      543.33      574.83     34.15 o 
   2   9  21     4634.40     4732.33    149.91 o 
  -4  10  21       64.80       76.78     48.62 o 
  -3  10  21       12.48       58.98     35.63 o 
  -2  10  21       39.11       82.07     31.85 o 
  -1  10  21      175.48      236.26     23.30 o 
   0  10  21      791.58      871.50     27.98 o 
   1  10  21      394.17      380.97     40.45 o 
   2  10  21      370.64      480.80     33.76 o 
  -2  11  21        3.51       70.02     37.88 o 
  -1  11  21      451.89      470.72     34.50 o 
   0  11  21      430.94      480.78     29.18 o 
  -6   0  22      228.21      274.16     81.71 o 
  -5   0  22      311.87      355.20     64.15 o 
  -4   0  22     1329.70     1233.73     83.06 o 
  -3   0  22     1847.23     1838.11     70.23 o 
  -2   0  22     4100.73     4001.03    162.07 o 
  -1   0  22     2682.23     2593.07     95.89 o 
   0   0  22      871.89      830.59     97.92 o 
   1   0  22      363.15      378.16     99.27 o 
   2   0  22       19.79       71.58     58.75 o 
   3   0  22     3491.33     3368.29    203.93 o 
   4   0  22      648.80      662.45     45.24 o 
  -6   1  22      385.73      383.56     39.05 o 
  -5   1  22       43.90       75.95     46.42 o 
  -4   1  22     1793.96     1772.52     51.23 o 
  -3   1  22        1.45       46.01     40.81 o 
  -2   1  22     2289.44     2259.13     86.66 o 
  -1   1  22      153.19      202.29     36.98 o 
   0   1  22       13.08       62.05     39.24 o 
   1   1  22      374.63      416.43     43.73 o 
   2   1  22     1018.99     1015.72     78.68 o 
   3   1  22      129.59      123.37     54.16 o 
   4   1  22      818.18      879.64     50.62 o 
  -6   2  22      174.48      195.56     43.12 o 
  -5   2  22      124.70      168.13     43.81 o 
  -4   2  22       79.14      106.32     35.86 o 
  -3   2  22      247.62      266.74     47.72 o 
  -2   2  22     1502.53     1482.37     72.35 o 
  -1   2  22       40.70       83.16     41.99 o 
   0   2  22     1436.55     1390.49     61.15 o 
   1   2  22       82.01      134.99     42.02 o 
   2   2  22      458.74      441.11     71.07 o 
   3   2  22      402.76      418.39     73.10 o 
   4   2  22        6.22       57.40     47.63 o 
  -6   3  22      188.28      164.06     47.08 o 
  -5   3  22      408.17      437.75     46.51 o 
  -4   3  22       17.22       55.58     25.04 o 
  -3   3  22      176.12      211.40     43.47 o 
  -2   3  22      709.11      712.66     45.18 o 
  -1   3  22      542.04      538.70     52.52 o 
   0   3  22       11.30       51.94     37.90 o 
   1   3  22        0.83       26.61     45.57 o 
   2   3  22      619.10      600.03     63.25 o 
   3   3  22      282.95      307.86     40.23 o 
   4   3  22      566.88      605.08     51.30 o 
  -6   4  22      165.45      210.67     45.24 o 
  -5   4  22      779.69      799.83    103.18 o 
  -4   4  22        1.08       39.33     38.46 o 
  -3   4  22      369.47      398.08     54.76 o 
  -2   4  22        2.21       58.07     37.98 o 
  -1   4  22      258.03      254.91     66.87 o 
   0   4  22      416.24      429.07     38.33 o 
   1   4  22      371.83      422.81     41.85 o 
   2   4  22       26.08       70.36     46.21 o 
   3   4  22      250.04      307.65     65.87 o 
   4   4  22      212.56      264.96     78.53 o 
  -5   5  22        5.43       63.04     35.44 o 
  -4   5  22      879.61      882.05     41.55 o 
  -3   5  22       24.59       77.64     47.68 o 
  -2   5  22      616.80      649.06     45.58 o 
  -1   5  22     1238.65     1273.07     67.33 o 
   0   5  22      717.71      733.64     44.13 o 
   1   5  22      105.08      136.07     45.72 o 
   2   5  22     1374.92     1296.40     77.71 o 
   3   5  22       59.72      141.40     63.66 o 
  -5   6  22       11.73       75.29     42.62 o 
  -4   6  22        2.21       34.63     35.95 o 
  -3   6  22      960.76      987.98     50.76 o 
  -2   6  22      249.07      268.78     39.91 o 
  -1   6  22      280.30      321.67     62.19 o 
   0   6  22        0.56       44.14     56.22 o 
   1   6  22      396.27      400.39     37.80 o 
   2   6  22      186.28      268.13     38.10 o 
   3   6  22      318.75      444.65     62.97 o 
  -5   7  22       11.91       61.43     40.52 o 
  -4   7  22       18.95       54.72     52.65 o 
  -3   7  22      147.12      168.50     50.91 o 
  -2   7  22       34.65       89.01     37.07 o 
  -1   7  22       23.95       61.57     38.77 o 
   0   7  22      157.77      161.36     26.43 o 
   1   7  22        5.43       81.79     54.95 o 
   2   7  22      134.93      163.59     44.07 o 
   3   7  22       13.08       65.70     52.54 o 
  -4   8  22      112.88      135.36     42.33 o 
  -3   8  22      194.04      200.49     41.19 o 
  -2   8  22      162.66      177.62     34.36 o 
  -1   8  22      116.25      122.14     32.23 o 
   0   8  22       14.89      103.57     39.21 o 
   1   8  22      595.47      663.49     38.94 o 
   2   8  22       47.78       98.95     39.19 o 
  -4   9  22      663.33      638.04     43.42 o 
  -3   9  22      312.56      374.56     53.15 o 
  -2   9  22      888.03      849.86     44.38 o 
  -1   9  22        9.36       76.08     40.45 o 
   0   9  22      267.29      350.54     27.62 o 
   1   9  22       38.95       66.84     29.96 o 
  -3  10  22      103.60      159.98     36.05 o 
  -2  10  22       11.93       77.07     41.26 o 
  -1  10  22        7.59       66.52     22.82 o 
   0  10  22      105.93      126.02     24.74 o 
  -6   1  23       36.35       70.69     32.94 o 
  -5   1  23      256.96      283.56     44.44 o 
  -4   1  23      665.32      635.55    104.33 o 
  -3   1  23      201.79      250.58     52.09 o 
  -2   1  23       14.09       65.30     55.85 o 
  -1   1  23      106.68      153.34     42.35 o 
   0   1  23      572.36      591.49     55.36 o 
   1   1  23      342.13      359.61     69.69 o 
   2   1  23     2587.44     2550.34     97.12 o 
   3   1  23      483.61      474.83     68.60 o 
  -6   2  23       84.04      129.54     41.31 o 
  -5   2  23      168.02      210.31     33.09 o 
  -4   2  23       89.41      110.18     33.27 o 
  -3   2  23      327.62      390.02     35.48 o 
  -2   2  23      406.36      410.54     41.65 o 
  -1   2  23      130.28      196.60     49.40 o 
   0   2  23     1348.70     1331.73     55.51 o 
   1   2  23     1584.41     1565.09     84.03 o 
   2   2  23      565.81      624.16     45.03 o 
   3   2  23     1290.63     1258.97     71.72 o 
  -5   3  23        0.36       37.22     30.72 o 
  -4   3  23      351.91      397.58     59.61 o 
  -3   3  23      387.05      402.61     48.12 o 
  -2   3  23     2233.06     2167.71     49.07 o 
  -1   3  23       63.48      111.97     44.89 o 
   0   3  23      397.00      435.35     70.24 o 
   1   3  23     1851.31     1741.19     54.99 o 
   2   3  23      452.68      498.58     64.21 o 
   3   3  23      485.38      518.61     50.44 o 
  -5   4  23       74.19      140.40     26.15 o 
  -4   4  23        9.08       56.67     34.18 o 
  -3   4  23     1349.12     1332.53     56.16 o 
  -2   4  23        7.98       45.75     36.25 o 
  -1   4  23      644.39      650.22     62.86 o 
   0   4  23       24.94       65.74     57.26 o 
   1   4  23      156.82      213.45     45.45 o 
   2   4  23     1288.81     1303.34     61.65 o 
   3   4  23      126.63      196.98     55.45 o 
  -5   5  23       10.20       67.37     79.49 o 
  -4   5  23      184.50      240.45     48.17 o 
  -3   5  23        2.46       56.63     44.18 o 
  -2   5  23      438.80      440.87     39.15 o 
  -1   5  23      470.29      491.97     55.94 o 
   0   5  23     1264.03     1137.33     51.94 o 
   1   5  23      126.17      183.09     38.45 o 
   2   5  23        2.75       69.46     55.02 o 
   3   5  23       86.03      203.01     77.22 o 
  -5   6  23      129.66      156.31     41.36 o 
  -4   6  23      212.03      224.50     33.03 o 
  -3   6  23      103.19      135.88     45.96 o 
  -2   6  23      101.86      149.17     41.10 o 
  -1   6  23      739.76      786.55     52.84 o 
   0   6  23        0.95       45.65     45.11 o 
   1   6  23      266.95      338.88     54.11 o 
   2   6  23       72.78      121.93     55.15 o 
  -4   7  23      157.14      190.81     39.86 o 
  -3   7  23      329.48      331.15     56.79 o 
  -2   7  23      892.14      895.21     44.64 o 
  -1   7  23       13.78       50.51     50.46 o 
   0   7  23      744.80      708.35     56.89 o 
   1   7  23      374.55      367.74     64.54 o 
   2   7  23      810.65      855.05     60.48 o 
  -4   8  23      149.21      232.97     47.94 o 
  -3   8  23      159.45      246.78     44.51 o 
  -2   8  23       83.76      102.94     54.41 o 
  -1   8  23       49.18      106.21     34.60 o 
   0   8  23       44.87      123.36     53.53 o 
   1   8  23      722.02      807.45     53.44 o 
  -3   9  23      230.47      269.51     41.88 o 
  -2   9  23       98.89      159.02     48.94 o 
  -1   9  23      196.15      227.47     47.75 o 
   0   9  23        7.43       74.34     27.84 o 
  -5   0  24       43.75      106.69     72.25 o 
  -4   0  24     1833.03     1353.26    297.12 o 
  -3   0  24       40.44      103.99     84.41 o 
  -2   0  24      876.36      863.68     39.17 o 
  -1   0  24     2062.08     1954.26     95.89 o 
   0   0  24     1342.65     1291.81    105.34 o 
   1   0  24      123.08      187.05     53.35 o 
   2   0  24     2003.13     1917.79    145.86 o 
   3   0  24      373.42      460.54     83.06 o 
  -5   1  24       73.78      125.95     49.05 o 
  -4   1  24      149.51      173.29     41.77 o 
  -3   1  24     1240.97     1147.00     56.82 o 
  -2   1  24      142.13      170.70     47.86 o 
  -1   1  24       97.50      121.19     62.00 o 
   0   1  24      249.28      311.29     57.58 o 
   1   1  24      789.23      750.78     45.24 o 
   2   1  24      503.58      545.80     53.17 o 
   3   1  24      285.61      291.20     43.91 o 
  -5   2  24        1.90       82.41     34.23 o 
  -4   2  24        0.26       60.78     32.83 o 
  -3   2  24      564.03      557.90     49.10 o 
  -2   2  24        7.19       55.28     36.97 o 
  -1   2  24       53.76      106.59     50.18 o 
   0   2  24      148.39      182.09     55.95 o 
   1   2  24      249.72      264.82     44.72 o 
   2   2  24      511.84      531.36     65.81 o 
   3   2  24        0.41       42.34     45.85 o 
  -5   3  24        0.19       40.95     36.51 o 
  -4   3  24       22.09       69.60     46.38 o 
  -3   3  24       80.42      122.52     30.41 o 
  -2   3  24      563.79      537.14     39.90 o 
  -1   3  24        7.46       40.24     44.40 o 
   0   3  24     1322.65     1234.58     46.69 o 
   1   3  24      215.60      259.88     40.59 o 
   2   3  24       43.26       85.91     53.42 o 
  -5   4  24       10.61       72.30     61.11 o 
  -4   4  24        3.26       46.92     44.40 o 
  -3   4  24       83.60      126.34     42.18 o 
  -2   4  24      864.87      885.72     65.44 o 
  -1   4  24      549.21      529.60     81.36 o 
   0   4  24      115.13      175.98     50.45 o 
   1   4  24       43.35       83.64     34.99 o 
   2   4  24      658.75      638.43     56.87 o 
  -4   5  24      142.52      173.42     44.95 o 
  -3   5  24      252.74      282.24     42.82 o 
  -2   5  24      665.09      644.82     67.55 o 
  -1   5  24      455.75      482.61     56.07 o 
   0   5  24      576.34      547.43     39.01 o 
   1   5  24      174.93      218.64     47.69 o 
   2   5  24       73.97      144.64     58.73 o 
  -4   6  24      151.95      194.97     40.11 o 
  -3   6  24        1.71       58.27     38.50 o 
  -2   6  24       40.74      127.41     61.72 o 
  -1   6  24       83.33      132.79     47.35 o 
   0   6  24      658.91      597.22     52.06 o 
   1   6  24      177.18      231.20     69.67 o 
  -3   7  24       32.29       66.77     35.09 o 
  -2   7  24        0.00       49.98     55.98 o 
  -1   7  24        0.29       66.55     48.15 o 
   0   7  24      267.74      313.51     42.10 o 
   1   7  24     1137.31     1269.86     61.60 o 
  -2   8  24      107.56      153.02     35.11 o 
  -1   8  24       39.80       93.59     40.36 o 
   0   8  24       93.25      171.57     54.90 o 
  -4   1  25        8.36       54.34     43.72 o 
  -3   1  25       99.62      116.09     37.71 o 
  -2   1  25       19.14       83.35     51.07 o 
  -1   1  25     1648.83     1528.83     60.03 o 
   0   1  25        2.22       66.08     42.63 o 
   1   1  25        3.47       72.89     46.32 o 
   2   1  25      821.51      840.68     76.93 o 
  -4   2  25        3.65       53.48     40.55 o 
  -3   2  25        0.38       81.91     48.73 o 
  -2   2  25      784.01      793.37     56.44 o 
  -1   2  25       14.46       62.52     74.95 o 
   0   2  25      508.23      510.51     52.52 o 
   1   2  25       86.04      140.06     50.76 o 
   2   2  25      104.56      161.74     62.08 o 
  -4   3  25      151.84      205.87     37.88 o 
  -3   3  25      550.79      518.26     55.16 o 
  -2   3  25      148.64      190.35     46.85 o 
  -1   3  25       48.82      102.80     62.46 o 
   0   3  25      245.13      310.81     66.23 o 
   1   3  25       98.13      146.77     67.01 o 
   2   3  25      120.59      151.84     46.91 o 
  -4   4  25       70.39      145.93     62.92 o 
  -3   4  25       11.78       50.76     42.42 o 
  -2   4  25       11.33       75.73     43.32 o 
  -1   4  25       54.86      144.79     58.42 o 
   0   4  25      231.20      241.68     38.55 o 
   1   4  25        0.16       57.88     44.82 o 
  -3   5  25        0.98       55.16     37.97 o 
  -2   5  25      231.47      253.35     46.20 o 
  -1   5  25        5.16       54.56     51.34 o 
   0   5  25        1.92       65.57     21.61 o 
   1   5  25        6.80       49.67     55.92 o 
  -3   6  25       11.79       78.14     38.44 o 
  -2   6  25       21.70       86.24     35.98 o 
  -1   6  25      168.33      214.46     46.25 o 
   0   6  25       57.80      125.87     58.95 o 
  -2   7  25      459.58      510.22     40.72 o 
  -1   7  25      531.80      565.06     52.76 o 
  -4   0  26      787.80      802.23     84.41 o 
  -3   0  26      128.57      159.37     66.85 o 
  -2   0  26      213.31      230.27     53.35 o 
  -1   0  26      396.50      458.51     82.38 o 
   0   0  26       47.57      112.77     54.02 o 
   1   0  26      814.46      821.14     83.06 o 
  -3   1  26        9.49       57.63     35.94 o 
  -2   1  26      157.70      185.87     53.64 o 
  -1   1  26       63.08      127.54     48.36 o 
   0   1  26      152.20      193.35     51.84 o 
   1   1  26        2.16       76.64     49.47 o 
  -3   2  26      203.07      235.26     48.55 o 
  -2   2  26      509.61      556.87     56.38 o 
  -1   2  26        1.45       63.61     52.71 o 
   0   2  26      282.18      360.90     56.92 o 
   1   2  26      701.85      616.31     64.93 o 
  -3   3  26      183.02      193.51     32.56 o 
  -2   3  26      171.19      204.88     55.04 o 
  -1   3  26        0.05       67.15     47.99 o 
   0   3  26      649.47      627.49     73.08 o 
  -3   4  26      827.24      791.06     47.94 o 
  -2   4  26        0.21       31.60     65.15 o 
  -1   4  26      315.49      384.01     49.42 o 
   0   4  26        2.62       93.87     46.12 o 
  -2   5  26      956.37      986.44     54.82 o 
  -1   5  26        5.72       63.44     43.64 o 
  -2   1  27       79.80      145.09     49.15 o 
  -1   1  27       80.94      150.29     63.93 o 
  -1   2  27      153.24      202.37     29.04 o 
                                                 
